# Supplementary material for: N-(4-Chloro­butano­yl)-N′-(2,5-dimeth­oxy­phen­yl)thio­urea
Source: Acta Crystallogr Sect E Struct Rep Online. 2011 Sep 14;67(Pt 10):o2609. doi: 10.1107/S1600536811036002 (PMC3201256; doi:10.1107/S1600536811036002)
Supplement: Supplementary file 1 [file e-67-o2609-sup1.cif]

##############################################################################
#                                                                            #
# This CIF contains the data in a paper accepted for publication in          #
# Acta Crystallographica Section E. It conforms to the requirements of       #
# Notes for Authors for Acta Crystallographica Section E, and has been       #
# peer reviewed under the auspices of the IUCr Commission on Journals.       #
#                                                                            #
# Full details of the Crystallographic Information File format               #
# are given in the paper "The Crystallographic Information File (CIF):       #
# a New Standard Archive File for Crystallography" by S. R. Hall, F. H.      #
# Allen and I. D. Brown [Acta Cryst. (1991), A47, 655-685].                  #
#                                                                            #
# The current version of the core CIF dictionary is obtainable from          #
# ftp://ftp.iucr.org/pub/cif_core.dic.                                       #
#                                                                            #
# Software is freely available for graphical display of the structure(s)     #
# in this CIF. For information consult the CIF software page                 #
# http://www.iucr.org/resources/cif/software.                                #
#                                                                            #
# This file may be used for bona fide research purposes within the           #
# scientific community so long as proper attribution is given to the journal # 
# article from which it was obtained.                                        #
#                                                                            #
##############################################################################
data_global
_audit_creation_method     'form.cif (version 2.0)'
_journal_data_validation_number     ?
_journal_date_recd_electronic     2011-08-24
_journal_date_accepted     2011-09-04
_journal_name_full     'Acta Crystallographica, Section E'
_journal_year     2011
_journal_volume     67
_journal_issue     10
_journal_page_first     o2609
_journal_page_last     o2609
_journal_paper_category     QO
_journal_coeditor_code     BH2378
_publ_contact_author_name     'M. Sukeri M. Yusof'
_publ_contact_author_address
;
      Department of Chemical Sciences
      Faculty of Science and Technology
      Universiti Malaysia Terengganu
      21030 Kuaala Terengganu, Terengganu
      Malaysia
;
_publ_contact_author_email     mohdsukeri@umt.edu.my
_publ_contact_author_fax     '6 09 6683197'
_publ_contact_author_phone     '6 09 6683326'
_publ_section_title
;
<i>N</i>-(4-Chlorobutanoyl)-<i>N</i>'-(2,5-dimethoxyphenyl)thiourea
;
loop_
    _publ_author_name
    _publ_author_footnote
    _publ_author_address
    "Yusof, M. Sukeri M." .
;
Department of Chemical Sciences
Faculty of Science and Technology
Universiti Malaysia Terengganu
21030 Kuala Terengganu, Terengganu
Malaysia
;
    "Azmi, Norafiqah R." .
;
Department of Chemical Sciences
Faculty of Science and Technology
Universiti Malaysia Terengganu
21030 Kuala Terengganu, Terengganu
Malaysia
;
    "Yamin, Bohari M." .
;
School of Chemical Sciences and Food Technology
Universiti Kebangsaan Malaysia
UKM 43500 Bangi Selangor
Malaysia
;
_publ_section_synopsis     .
data_I
_audit_creation_method     SHELXL-97
_chemical_name_systematic
;
<i>N</i>-(4-Chlorobutanoyl)-<i>N</i>'-(2,5-dimethoxyphenyl)thiourea
;
_chemical_name_common     ?
_chemical_formula_moiety     'C13 H17 Cl N2 O3 S'
_chemical_formula_sum     'C13 H17 Cl N2 O3 S'
_chemical_formula_iupac     'C13 H17 Cl N2 O3 S'
_chemical_formula_weight     316.80
_chemical_melting_point     ?
_symmetry_cell_setting     triclinic
_symmetry_space_group_name_H-M     'P -1'
_symmetry_space_group_name_Hall     '-P 1'
loop_
    _symmetry_equiv_pos_as_xyz
    'x, y, z'
    '-x, -y, -z'
_cell_length_a     7.6882(18)
_cell_length_b     9.151(2)
_cell_length_c     10.939(3)
_cell_angle_alpha     98.536(5)
_cell_angle_beta     97.787(5)
_cell_angle_gamma     101.489(5)
_cell_volume     734.9(3)
_cell_formula_units_Z     2
_cell_measurement_reflns_used     934
_cell_measurement_theta_min     1.91
_cell_measurement_theta_max     27.49
_cell_measurement_temperature     298(2)
_exptl_crystal_description     slab
_exptl_crystal_colour     colourless
_exptl_crystal_size_max     0.29
_exptl_crystal_size_mid     0.25
_exptl_crystal_size_min     0.19
_exptl_crystal_density_diffrn     1.432
_exptl_crystal_density_meas     ?
_exptl_crystal_density_method     'not measured'
_exptl_crystal_F_000     332
_exptl_absorpt_coefficient_mu     0.410
_exptl_absorpt_correction_type     multi-scan
_exptl_absorpt_process_details     '(SADABS; Bruker, 2000)'
_exptl_absorpt_correction_T_min     0.8903
_exptl_absorpt_correction_T_max     0.9262
_exptl_special_details     ?
_diffrn_ambient_temperature     298(2)
_diffrn_radiation_type     MoK\a
_diffrn_radiation_wavelength     0.71073
_diffrn_radiation_source     'fine-focus sealed tube'
_diffrn_radiation_monochromator     graphite
_diffrn_measurement_device_type
;
Bruker SMART APEX CCD area-detector diffractometer
;
_diffrn_measurement_method     '\w scan'
_diffrn_detector_area_resol_mean     83.66
_diffrn_reflns_number     9303
_diffrn_reflns_av_R_equivalents     0.0179
_diffrn_reflns_av_sigmaI/netI     0.0194
_diffrn_reflns_theta_min     1.91
_diffrn_reflns_theta_max     27.49
_diffrn_reflns_theta_full     27.49
_diffrn_measured_fraction_theta_max     0.999
_diffrn_measured_fraction_theta_full     0.999
_diffrn_reflns_limit_h_min     -9
_diffrn_reflns_limit_h_max     9
_diffrn_reflns_limit_k_min     -11
_diffrn_reflns_limit_k_max     11
_diffrn_reflns_limit_l_min     -14
_diffrn_reflns_limit_l_max     14
_diffrn_standards_number     ?
_diffrn_standards_interval_count     ?
_diffrn_standards_interval_time     ?
_diffrn_standards_decay_%     ?
_refine_special_details     ?
_reflns_number_total     3351
_reflns_number_gt     2928
_reflns_threshold_expression     I>2/s(I)
_refine_ls_structure_factor_coef     Fsqd
_refine_ls_matrix_type     full
_refine_ls_R_factor_all     0.0457
_refine_ls_R_factor_gt     0.0394
_refine_ls_wR_factor_gt     0.1002
_refine_ls_wR_factor_ref     0.1049
_refine_ls_goodness_of_fit_ref     1.062
_refine_ls_restrained_S_all     1.062
_refine_ls_number_reflns     3351
_refine_ls_number_parameters     181
_refine_ls_number_restraints     0
_refine_ls_number_constraints     0
_refine_ls_hydrogen_treatment     constr
_refine_ls_weighting_scheme     calc
_refine_ls_weighting_details
         'calc w=1/[\s^2^(Fo^2^)+(0.0530P)^2^+0.1878P] where P=(Fo^2^+2Fc^2^)/3'
_atom_sites_solution_hydrogens     geom
_atom_sites_solution_primary     direct
_atom_sites_solution_secondary     difmap
_refine_ls_shift/su_max     0.000
_refine_ls_shift/su_mean     0.000
_refine_diff_density_max     0.239
_refine_diff_density_min     -0.223
_refine_ls_extinction_method     none
_refine_ls_extinction_coef     ?
loop_
    _atom_type_symbol
    _atom_type_description
    _atom_type_scat_dispersion_real
    _atom_type_scat_dispersion_imag
    _atom_type_scat_source
    'C' 'C' 0.0033 0.0016
                         'International Tables Vol C Tables 4.2.6.8 and 6.1.1.4'
    'H' 'H' 0.0000 0.0000
                         'International Tables Vol C Tables 4.2.6.8 and 6.1.1.4'
    'N' 'N' 0.0061 0.0033
                         'International Tables Vol C Tables 4.2.6.8 and 6.1.1.4'
    'O' 'O' 0.0106 0.0060
                         'International Tables Vol C Tables 4.2.6.8 and 6.1.1.4'
    'S' 'S' 0.1246 0.1234
                         'International Tables Vol C Tables 4.2.6.8 and 6.1.1.4'
    'Cl' 'Cl' 0.1484 0.1585
                         'International Tables Vol C Tables 4.2.6.8 and 6.1.1.4'
_computing_data_collection     'SMART (Bruker, 2000)'
_computing_cell_refinement     'SAINT (Bruker, 2000)'
_computing_data_reduction     'SAINT (Bruker, 2000)'
_computing_structure_solution     'SHELXS97 (Sheldrick, 2008)'
_computing_structure_refinement     'SHELXL97 (Sheldrick, 2008)'
_computing_molecular_graphics     'SHELXTL (Sheldrick, 2008)'
_computing_publication_material
;
SHELXTL (Sheldrick, 2008), PARST (Nardelli, 1995) and PLATON
(Spek, 2009)
;
loop_
    _atom_site_type_symbol
    _atom_site_label
    _atom_site_fract_x
    _atom_site_fract_y
    _atom_site_fract_z
    _atom_site_U_iso_or_equiv
    _atom_site_adp_type
    _atom_site_calc_flag
    _atom_site_refinement_flags
    _atom_site_occupancy
    _atom_site_symmetry_multiplicity
    _atom_site_disorder_assembly
    _atom_site_disorder_group
    Cl Cl1 0.76739(8) 0.42437(6) 0.51080(5) 0.06766(17) Uani d . 1 1 . .
    S S1 0.35046(6) 0.36496(4) 1.10956(4) 0.04799(14) Uani d . 1 1 . .
    O O1 0.38199(19) 0.05467(12) 0.74925(12) 0.0523(3) Uani d . 1 1 . .
    O O2 0.0551(2) -0.00809(15) 1.36092(13) 0.0633(4) Uani d . 1 1 . .
    O O3 0.23484(18) -0.21076(12) 0.90512(12) 0.0521(3) Uani d . 1 1 . .
    N N1 0.40933(18) 0.27749(13) 0.88324(12) 0.0393(3) Uani d . 1 1 . .
    H H1A 0.4464 0.3739 0.8901 0.047 Uiso calc R 1 1 . .
    N N2 0.29315(17) 0.07994(13) 0.97717(12) 0.0379(3) Uani d . 1 1 . .
    H H2A 0.3046 0.0287 0.9073 0.045 Uiso calc R 1 1 . .
    C C1 0.5613(3) 0.2829(2) 0.45811(17) 0.0549(4) Uani d . 1 1 . .
    H H1B 0.4647 0.3319 0.4332 0.066 Uiso calc R 1 1 . .
    H H1C 0.5743 0.2142 0.3851 0.066 Uiso calc R 1 1 . .
    C C2 0.5121(3) 0.19342(19) 0.55845(15) 0.0466(4) Uani d . 1 1 . .
    H H2B 0.6092 0.1445 0.5826 0.056 Uiso calc R 1 1 . .
    H H2C 0.4052 0.1144 0.5235 0.056 Uiso calc R 1 1 . .
    C C3 0.4770(3) 0.28733(18) 0.67463(15) 0.0457(4) Uani d . 1 1 . .
    H H3A 0.5857 0.3630 0.7127 0.055 Uiso calc R 1 1 . .
    H H3B 0.3837 0.3401 0.6506 0.055 Uiso calc R 1 1 . .
    C C4 0.4193(2) 0.19249(17) 0.76973(15) 0.0388(3) Uani d . 1 1 . .
    C C5 0.3481(2) 0.22955(16) 0.98775(14) 0.0353(3) Uani d . 1 1 . .
    C C6 0.2192(2) -0.00946(16) 1.06058(14) 0.0356(3) Uani d . 1 1 . .
    C C7 0.1739(2) 0.04605(17) 1.17392(15) 0.0414(3) Uani d . 1 1 . .
    H H7A 0.1919 0.1500 1.2009 0.050 Uiso calc R 1 1 . .
    C C8 0.1013(2) -0.05441(19) 1.24712(15) 0.0435(4) Uani d . 1 1 . .
    C C9 0.0757(2) -0.20879(19) 1.20822(17) 0.0475(4) Uani d . 1 1 . .
    H H9A 0.0292 -0.2752 1.2584 0.057 Uiso calc R 1 1 . .
    C C10 0.1191(2) -0.26447(18) 1.09489(17) 0.0463(4) Uani d . 1 1 . .
    H H10A 0.1010 -0.3686 1.0688 0.056 Uiso calc R 1 1 . .
    C C11 0.1893(2) -0.16674(17) 1.01961(15) 0.0394(3) Uani d . 1 1 . .
    C C12 0.0271(3) 0.1408(2) 1.38725(18) 0.0584(5) Uani d . 1 1 . .
    H H12A -0.0043 0.1587 1.4693 0.088 Uiso calc R 1 1 . .
    H H12B -0.0689 0.1522 1.3260 0.088 Uiso calc R 1 1 . .
    H H12C 0.1354 0.2125 1.3843 0.088 Uiso calc R 1 1 . .
    C C13 0.1689(3) -0.36576(19) 0.84650(18) 0.0540(4) Uani d . 1 1 . .
    H H13A 0.2096 -0.3825 0.7675 0.081 Uiso calc R 1 1 . .
    H H13B 0.0396 -0.3895 0.8329 0.081 Uiso calc R 1 1 . .
    H H13C 0.2130 -0.4296 0.8997 0.081 Uiso calc R 1 1 . .
loop_
    _atom_site_aniso_label
    _atom_site_aniso_U_11
    _atom_site_aniso_U_22
    _atom_site_aniso_U_33
    _atom_site_aniso_U_12
    _atom_site_aniso_U_13
    _atom_site_aniso_U_23
    Cl1 0.0734(3) 0.0600(3) 0.0700(3) 0.0030(2) 0.0293(3) 0.0139(2)
    S1 0.0672(3) 0.0281(2) 0.0468(2) -0.00080(17) 0.0255(2) 0.00220(16)
    O1 0.0760(8) 0.0283(6) 0.0488(7) -0.0001(5) 0.0206(6) 0.0022(5)
    O2 0.1019(11) 0.0522(7) 0.0481(7) 0.0223(7) 0.0333(7) 0.0227(6)
    O3 0.0739(8) 0.0282(5) 0.0537(7) 0.0013(5) 0.0262(6) 0.0057(5)
    N1 0.0517(8) 0.0240(6) 0.0410(7) 0.0006(5) 0.0160(6) 0.0058(5)
    N2 0.0488(7) 0.0259(6) 0.0370(6) 0.0008(5) 0.0123(5) 0.0050(5)
    C1 0.0685(12) 0.0546(11) 0.0401(9) 0.0094(9) 0.0141(8) 0.0050(8)
    C2 0.0597(10) 0.0363(8) 0.0413(9) 0.0074(7) 0.0120(7) 0.0007(6)
    C3 0.0657(11) 0.0325(8) 0.0403(8) 0.0090(7) 0.0179(7) 0.0059(6)
    C4 0.0438(8) 0.0312(7) 0.0396(8) 0.0029(6) 0.0103(6) 0.0055(6)
    C5 0.0372(7) 0.0290(7) 0.0388(7) 0.0027(6) 0.0092(6) 0.0076(5)
    C6 0.0370(7) 0.0299(7) 0.0395(8) 0.0027(6) 0.0060(6) 0.0117(6)
    C7 0.0515(9) 0.0320(7) 0.0409(8) 0.0056(6) 0.0094(7) 0.0113(6)
    C8 0.0517(9) 0.0422(8) 0.0388(8) 0.0086(7) 0.0097(7) 0.0152(7)
    C9 0.0557(10) 0.0405(8) 0.0491(9) 0.0047(7) 0.0120(8) 0.0226(7)
    C10 0.0565(10) 0.0293(7) 0.0527(9) 0.0031(7) 0.0114(8) 0.0134(7)
    C11 0.0426(8) 0.0313(7) 0.0437(8) 0.0035(6) 0.0089(6) 0.0095(6)
    C12 0.0805(13) 0.0503(10) 0.0482(10) 0.0129(9) 0.0235(9) 0.0116(8)
    C13 0.0685(12) 0.0324(8) 0.0579(11) 0.0048(8) 0.0158(9) 0.0026(7)
_geom_special_details     ?
loop_
    _geom_bond_atom_site_label_1
    _geom_bond_atom_site_label_2
    _geom_bond_site_symmetry_2
    _geom_bond_distance
    _geom_bond_publ_flag
    Cl1 C1 . 1.798(2) ?
    S1 C5 . 1.6750(16) ?
    O1 C4 . 1.2156(19) ?
    O2 C8 . 1.370(2) ?
    O2 C12 . 1.415(2) ?
    O3 C11 . 1.370(2) ?
    O3 C13 . 1.4267(19) ?
    N1 C4 . 1.3839(19) ?
    N1 C5 . 1.3905(19) ?
    N1 H1A . 0.8600 ?
    N2 C5 . 1.3324(18) ?
    N2 C6 . 1.4149(18) ?
    N2 H2A . 0.8600 ?
    C1 C2 . 1.508(2) ?
    C1 H1B . 0.9700 ?
    C1 H1C . 0.9700 ?
    C2 C3 . 1.513(2) ?
    C2 H2B . 0.9700 ?
    C2 H2C . 0.9700 ?
    C3 C4 . 1.507(2) ?
    C3 H3A . 0.9700 ?
    C3 H3B . 0.9700 ?
    C6 C7 . 1.385(2) ?
    C6 C11 . 1.405(2) ?
    C7 C8 . 1.390(2) ?
    C7 H7A . 0.9300 ?
    C8 C9 . 1.380(2) ?
    C9 C10 . 1.378(3) ?
    C9 H9A . 0.9300 ?
    C10 C11 . 1.384(2) ?
    C10 H10A . 0.9300 ?
    C12 H12A . 0.9600 ?
    C12 H12B . 0.9600 ?
    C12 H12C . 0.9600 ?
    C13 H13A . 0.9600 ?
    C13 H13B . 0.9600 ?
    C13 H13C . 0.9600 ?
loop_
    _geom_angle_atom_site_label_1
    _geom_angle_atom_site_label_2
    _geom_angle_atom_site_label_3
    _geom_angle_site_symmetry_1
    _geom_angle_site_symmetry_3
    _geom_angle
    _geom_angle_publ_flag
    C8 O2 C12 . . 117.89(13) ?
    C11 O3 C13 . . 117.32(13) ?
    C4 N1 C5 . . 129.36(12) ?
    C4 N1 H1A . . 115.3 ?
    C5 N1 H1A . . 115.3 ?
    C5 N2 C6 . . 131.35(13) ?
    C5 N2 H2A . . 114.3 ?
    C6 N2 H2A . . 114.3 ?
    C2 C1 Cl1 . . 112.05(13) ?
    C2 C1 H1B . . 109.2 ?
    Cl1 C1 H1B . . 109.2 ?
    C2 C1 H1C . . 109.2 ?
    Cl1 C1 H1C . . 109.2 ?
    H1B C1 H1C . . 107.9 ?
    C1 C2 C3 . . 114.17(14) ?
    C1 C2 H2B . . 108.7 ?
    C3 C2 H2B . . 108.7 ?
    C1 C2 H2C . . 108.7 ?
    C3 C2 H2C . . 108.7 ?
    H2B C2 H2C . . 107.6 ?
    C4 C3 C2 . . 112.46(13) ?
    C4 C3 H3A . . 109.1 ?
    C2 C3 H3A . . 109.1 ?
    C4 C3 H3B . . 109.1 ?
    C2 C3 H3B . . 109.1 ?
    H3A C3 H3B . . 107.8 ?
    O1 C4 N1 . . 122.66(14) ?
    O1 C4 C3 . . 123.84(14) ?
    N1 C4 C3 . . 113.49(13) ?
    N2 C5 N1 . . 115.06(13) ?
    N2 C5 S1 . . 128.21(12) ?
    N1 C5 S1 . . 116.73(10) ?
    C7 C6 C11 . . 119.81(13) ?
    C7 C6 N2 . . 125.40(13) ?
    C11 C6 N2 . . 114.78(13) ?
    C6 C7 C8 . . 119.69(14) ?
    C6 C7 H7A . . 120.2 ?
    C8 C7 H7A . . 120.2 ?
    O2 C8 C9 . . 116.42(14) ?
    O2 C8 C7 . . 123.06(15) ?
    C9 C8 C7 . . 120.50(15) ?
    C10 C9 C8 . . 119.96(15) ?
    C10 C9 H9A . . 120.0 ?
    C8 C9 H9A . . 120.0 ?
    C9 C10 C11 . . 120.59(15) ?
    C9 C10 H10A . . 119.7 ?
    C11 C10 H10A . . 119.7 ?
    O3 C11 C10 . . 125.02(14) ?
    O3 C11 C6 . . 115.55(13) ?
    C10 C11 C6 . . 119.43(15) ?
    O2 C12 H12A . . 109.5 ?
    O2 C12 H12B . . 109.5 ?
    H12A C12 H12B . . 109.5 ?
    O2 C12 H12C . . 109.5 ?
    H12A C12 H12C . . 109.5 ?
    H12B C12 H12C . . 109.5 ?
    O3 C13 H13A . . 109.5 ?
    O3 C13 H13B . . 109.5 ?
    H13A C13 H13B . . 109.5 ?
    O3 C13 H13C . . 109.5 ?
    H13A C13 H13C . . 109.5 ?
    H13B C13 H13C . . 109.5 ?
loop_
    _geom_hbond_atom_site_label_D
    _geom_hbond_atom_site_label_H
    _geom_hbond_atom_site_label_A
    _geom_hbond_site_symmetry_D
    _geom_hbond_site_symmetry_H
    _geom_hbond_site_symmetry_A
    _geom_hbond_distance_DH
    _geom_hbond_distance_HA
    _geom_hbond_distance_DA
    _geom_hbond_angle_DHA
    _geom_hbond_publ_flag
    N2 H2A O1 . . 1_555 0.86 1.93 2.663(2) 141 yes
    N2 H2A O3 . . 1_555 0.86 2.15 2.5895(18) 112 no
    C7 H7A S1 . . 1_555 0.93 2.51 3.1853(18) 129 yes
    N1 H1A S1 . . 2_667 0.86 2.58 3.4058(16) 161 yes
    C3 H3A S1 . . 2_667 0.97 2.83 3.5633(19) 133 yes
    C12 H12A O2 . . 2_558 0.96 2.50 3.259(3) 136 yes
_iucr_refine_instructions_details
;
TITL baru150m in P-1
CELL 0.71073   7.6882   9.1509  10.9390  98.536  97.787 101.489
ZERR    2.00   0.0018   0.0021   0.0025   0.005   0.005   0.005
LATT 1
SFAC C  H  N  O  S  Cl
UNIT 26 34 4 6 2 2
OMIT  -3.00  55.00
L.S. 20
ACTA
BOND
FMAP 2
PLAN 10
SIZE 0.29 0.25 0.19
TEMP 25
WGHT    0.053000    0.187800
FVAR       0.67874
CL1   6    0.767394    0.424372    0.510803    11.00000    0.07344    0.06004 =
         0.07000    0.01392    0.02932    0.00299
S1    5    0.350456    0.364955    1.109561    11.00000    0.06720    0.02810 =
         0.04684    0.00220    0.02546   -0.00080
O1    4    0.381987    0.054669    0.749247    11.00000    0.07602    0.02832 =
         0.04879    0.00218    0.02063   -0.00013
O2    4    0.055108   -0.008093    1.360917    11.00000    0.10188    0.05216 =
         0.04812    0.02274    0.03332    0.02226
O3    4    0.234837   -0.210759    0.905117    11.00000    0.07390    0.02823 =
         0.05370    0.00567    0.02622    0.00130
N1    3    0.409327    0.277488    0.883237    11.00000    0.05169    0.02400 =
         0.04102    0.00576    0.01600    0.00060
AFIX  43
H1A   2    0.446361    0.373907    0.890129    11.00000   -1.20000
AFIX   0
N2    3    0.293146    0.079943    0.977167    11.00000    0.04880    0.02589 =
         0.03705    0.00503    0.01233    0.00081
AFIX  43
H2A   2    0.304632    0.028700    0.907339    11.00000   -1.20000
AFIX   0
C1    1    0.561345    0.282903    0.458108    11.00000    0.06854    0.05456 =
         0.04013    0.00504    0.01408    0.00939
AFIX  23
H1B   2    0.464685    0.331854    0.433243    11.00000   -1.20000
H1C   2    0.574259    0.214178    0.385072    11.00000   -1.20000
AFIX   0
C2    1    0.512135    0.193419    0.558453    11.00000    0.05974    0.03632 =
         0.04131    0.00071    0.01202    0.00740
AFIX  23
H2B   2    0.609151    0.144515    0.582569    11.00000   -1.20000
H2C   2    0.405233    0.114360    0.523515    11.00000   -1.20000
AFIX   0
C3    1    0.476968    0.287327    0.674632    11.00000    0.06566    0.03252 =
         0.04028    0.00592    0.01788    0.00897
AFIX  23
H3A   2    0.585671    0.362989    0.712714    11.00000   -1.20000
H3B   2    0.383708    0.340111    0.650637    11.00000   -1.20000
AFIX   0
C4    1    0.419275    0.192490    0.769729    11.00000    0.04380    0.03117 =
         0.03958    0.00547    0.01032    0.00287
C5    1    0.348116    0.229546    0.987751    11.00000    0.03723    0.02896 =
         0.03884    0.00764    0.00921    0.00274
C6    1    0.219206   -0.009456    1.060578    11.00000    0.03699    0.02990 =
         0.03954    0.01174    0.00605    0.00270
C7    1    0.173851    0.046047    1.173921    11.00000    0.05146    0.03202 =
         0.04090    0.01129    0.00940    0.00556
AFIX  43
H7A   2    0.191867    0.150030    1.200949    11.00000   -1.20000
AFIX   0
C8    1    0.101252   -0.054408    1.247125    11.00000    0.05167    0.04222 =
         0.03880    0.01524    0.00974    0.00855
C9    1    0.075666   -0.208793    1.208222    11.00000    0.05572    0.04049 =
         0.04911    0.02262    0.01200    0.00469
AFIX  43
H9A   2    0.029175   -0.275242    1.258430    11.00000   -1.20000
AFIX   0
C10   1    0.119060   -0.264472    1.094887    11.00000    0.05652    0.02927 =
         0.05275    0.01340    0.01137    0.00312
AFIX  43
H10A  2    0.100964   -0.368622    1.068761    11.00000   -1.20000
AFIX   0
C11   1    0.189336   -0.166741    1.019606    11.00000    0.04260    0.03125 =
         0.04369    0.00954    0.00895    0.00355
C12   1    0.027082    0.140786    1.387251    11.00000    0.08046    0.05032 =
         0.04818    0.01157    0.02345    0.01291
AFIX  33
H12A  2   -0.004255    0.158661    1.469327    11.00000   -1.50000
H12B  2   -0.068920    0.152158    1.326017    11.00000   -1.50000
H12C  2    0.135408    0.212533    1.384274    11.00000   -1.50000
AFIX   0
C13   1    0.168864   -0.365756    0.846496    11.00000    0.06851    0.03241 =
         0.05794    0.00257    0.01580    0.00479
AFIX  33
H13A  2    0.209586   -0.382459    0.767483    11.00000   -1.50000
H13B  2    0.039580   -0.389505    0.832871    11.00000   -1.50000
H13C  2    0.213036   -0.429597    0.899689    11.00000   -1.50000
HKLF 4
REM  baru150m in P-1
REM R1 =  0.0394 for   2928 Fo > 4sig(Fo)  and  0.0457 for all   3351 data
REM    181 parameters refined using      0 restraints
END
WGHT      0.0518      0.1928
REM Highest difference peak  0.239,  deepest hole -0.223,  1-sigma level  0.075
Q1    1  -0.0304  0.1769  1.3140  11.00000  0.05    0.24
Q2    1   0.7836  0.4483  0.5826  11.00000  0.05    0.23
Q3    1   0.8538  0.3649  0.5365  11.00000  0.05    0.22
Q4    1   0.4600  0.3486  1.1322  11.00000  0.05    0.20
Q5    1   0.5034  0.3742  0.4428  11.00000  0.05    0.19
Q6    1   0.2013 -0.0849  1.0412  11.00000  0.05    0.18
Q7    1   0.4527  0.3799  0.6813  11.00000  0.05    0.18
Q8    1  -0.0659  0.1307  1.4326  11.00000  0.05    0.18
Q9    1   0.3000  0.0927  0.7309  11.00000  0.05    0.18
Q10   1   0.2989  0.3550  1.0331  11.00000  0.05    0.17
;
