# Supplementary material for: N-(4-Chloro­butano­yl)-N′-(2,5-dimeth­oxy­phen­yl)thio­urea
Source: Acta Crystallogr Sect E Struct Rep Online. 2011 Sep 14;67(Pt 10):o2609. doi: 10.1107/S1600536811036002 (PMC3201256; doi:10.1107/S1600536811036002)
Supplement: Supplementary file 2 [file e-67-o2609-Isup2.hkl]

# 
# h,k,l, Fc-squared, Fo-squared, sigma(Fo-squared) and status flag 
# 
data_I
_shelx_title ' baru150m in P-1' 
_shelx_refln_list_code          4 
_shelx_F_calc_maximum      178.56 
_exptl_crystal_F_000       332.00 
_reflns_d_resolution_high  0.7699 
 
loop_ 
 _symmetry_equiv_pos_as_xyz 
 'x, y, z' 
 '-x, -y, -z' 
 
_cell_length_a     7.6882 
_cell_length_b     9.1509 
_cell_length_c    10.9390 
_cell_angle_alpha  98.536 
_cell_angle_beta   97.787 
_cell_angle_gamma 101.489 
 
_shelx_F_squared_multiplier     1.000 
 
loop_ 
 _refln_index_h 
 _refln_index_k 
 _refln_index_l 
 _refln_F_squared_calc 
 _refln_F_squared_meas 
 _refln_F_squared_sigma 
 _refln_observed_status 
   1   0   0      343.91      364.49      3.93 o 
   2   0   0      309.79      356.46      4.57 o 
   3   0   0       11.57       12.42      0.43 o 
   4   0   0       10.77        8.76      0.44 o 
   5   0   0      171.41      157.99      2.21 o 
   6   0   0       11.25        9.47      0.57 o 
   7   0   0       96.49       95.90      1.85 o 
   8   0   0        0.53        0.81      0.74 o 
   9   0   0        6.53        7.43      1.38 o 
  -9   1   0        0.63        2.30      0.83 o 
  -8   1   0        1.79        1.04      0.70 o 
  -7   1   0       31.55       35.75      1.10 o 
  -6   1   0        2.17        0.95      0.40 o 
  -5   1   0      297.21      288.24      3.95 o 
  -4   1   0       48.83       38.92      1.85 o 
  -3   1   0      663.13      684.49      6.48 o 
  -2   1   0     2861.99     3116.72     31.66 o 
  -1   1   0      325.42      348.04      3.79 o 
   1   1   0     1458.02     1583.41     14.07 o 
   2   1   0     7755.55     7625.80     67.62 o 
   3   1   0      331.56      343.81      3.58 o 
   4   1   0      182.22      190.97      2.39 o 
   5   1   0      141.40      140.24      2.05 o 
   6   1   0       10.53       10.75      0.61 o 
   7   1   0        0.04       -0.34      0.94 o 
   8   1   0       21.87       19.93      1.48 o 
   9   1   0        7.68       10.05      1.21 o 
  -9   2   0        0.48        0.38      0.77 o 
  -8   2   0       33.42       34.59      1.37 o 
  -7   2   0       14.34       13.88      0.90 o 
  -6   2   0       10.02       10.22      0.60 o 
  -5   2   0      162.60      164.46      2.27 o 
  -4   2   0        8.02        7.07      0.40 o 
  -3   2   0       80.72       74.83      1.31 o 
  -2   2   0      447.61      478.12      4.57 o 
  -1   2   0     3484.23     3465.11     46.44 o 
   0   2   0      669.45      644.68     16.26 o 
   1   2   0      433.88      450.59      4.30 o 
   2   2   0     1812.54     1882.23     19.28 o 
   3   2   0      431.25      448.83      4.59 o 
   4   2   0      282.87      291.49      3.36 o 
   5   2   0       57.69       51.85      1.15 o 
   6   2   0        0.00       -0.18      0.64 o 
   7   2   0        0.22        0.44      0.59 o 
   8   2   0       19.30       18.07      2.05 o 
   9   2   0        0.35        1.53      1.19 o 
  -9   3   0        0.88        0.24      1.04 o 
  -8   3   0        9.06       10.62      0.71 o 
  -7   3   0        2.97        3.12      0.48 o 
  -6   3   0        0.01        0.12      0.38 o 
  -5   3   0       85.44       86.40      1.74 o 
  -4   3   0       27.62       29.17      1.30 o 
  -3   3   0      356.28      326.31      3.44 o 
  -2   3   0      144.00      143.89      1.73 o 
  -1   3   0       41.49       39.60      0.69 o 
   0   3   0      850.17      951.81     10.09 o 
   1   3   0      186.82      181.47      2.43 o 
   2   3   0       99.28       86.99      1.29 o 
   3   3   0        0.18        0.12      0.25 o 
   4   3   0      660.28      662.54      6.72 o 
   5   3   0       63.65       61.39      1.30 o 
   6   3   0       41.19       45.37      2.02 o 
   7   3   0       27.42       27.31      1.69 o 
   8   3   0        0.29        1.76      0.85 o 
  -9   4   0        2.25        2.39      0.81 o 
  -8   4   0        1.89        2.33      0.62 o 
  -7   4   0        0.82        1.60      0.45 o 
  -6   4   0        6.32        7.03      0.53 o 
  -5   4   0        6.86        8.29      0.49 o 
  -4   4   0       27.55       26.10      0.74 o 
  -3   4   0     1061.76     1136.70     10.55 o 
  -2   4   0       53.62       50.46      0.92 o 
  -1   4   0     2184.24     2279.07     20.24 o 
   0   4   0       27.57       44.24      1.00 o 
   1   4   0     1255.45     1441.74     15.20 o 
   2   4   0      395.75      409.10      4.33 o 
   3   4   0       15.17       15.19      0.77 o 
   4   4   0       61.19       49.14      1.13 o 
   5   4   0       29.89       30.15      1.62 o 
   6   4   0      161.80      174.12      4.40 o 
   7   4   0        0.93        0.55      0.76 o 
   8   4   0        0.98        0.92      1.01 o 
  -9   5   0        0.22        0.40      0.80 o 
  -8   5   0       28.29       33.15      1.77 o 
  -7   5   0       25.39       27.25      1.19 o 
  -6   5   0        9.00        8.77      0.73 o 
  -5   5   0        0.18        0.63      0.34 o 
  -4   5   0       15.22       18.29      0.66 o 
  -3   5   0        6.11        9.09      0.46 o 
  -2   5   0      467.69      499.61      5.12 o 
  -1   5   0        8.65       17.95      0.95 o 
   0   5   0     1196.23     1330.72     14.27 o 
   1   5   0      289.25      282.27      4.24 o 
   2   5   0      156.85      140.41      2.04 o 
   3   5   0        7.11       10.11      0.56 o 
   4   5   0      161.87      153.12      4.95 o 
   5   5   0       83.51       85.99      2.88 o 
   6   5   0        0.33        0.26      1.11 o 
   7   5   0      119.43      116.37      6.18 o 
  -9   6   0        0.06        0.36      0.91 o 
  -8   6   0        8.88        9.18      1.90 o 
  -7   6   0        2.24        2.31      1.00 o 
  -6   6   0       59.63       58.93      1.68 o 
  -5   6   0       86.55       80.02      1.88 o 
  -4   6   0        2.49        1.92      0.37 o 
  -3   6   0        4.07        5.06      0.58 o 
  -2   6   0      115.24      134.72      1.98 o 
  -1   6   0      182.49      186.38      2.85 o 
   0   6   0       31.68       33.45      1.15 o 
   1   6   0       28.18       18.39      0.69 o 
   2   6   0      839.54      827.71      8.32 o 
   3   6   0        9.70        8.94      0.65 o 
   4   6   0       15.37       13.51      1.98 o 
   5   6   0      181.29      181.69      4.62 o 
   6   6   0        2.47        2.33      1.14 o 
   7   6   0        7.59        5.83      1.16 o 
  -9   7   0        0.80        2.78      0.99 o 
  -8   7   0        7.68       10.24      1.21 o 
  -7   7   0        0.09        0.37      0.78 o 
  -6   7   0       63.04       63.72      2.42 o 
  -5   7   0       36.10       38.59      1.81 o 
  -4   7   0       79.66       79.67      1.89 o 
  -3   7   0      116.46      106.46      3.59 o 
  -2   7   0       90.69       91.50      1.65 o 
  -1   7   0       46.99       42.57      1.67 o 
   0   7   0       62.96       62.84      1.34 o 
   1   7   0      121.65      118.35      2.00 o 
   2   7   0        4.19        3.97      0.46 o 
   3   7   0      168.92      174.88      3.29 o 
   4   7   0      251.90      252.57      5.58 o 
   5   7   0       15.06       15.73      2.08 o 
   6   7   0       14.21       16.05      1.52 o 
  -8   8   0        8.01        8.33      1.24 o 
  -7   8   0        3.53        3.14      0.94 o 
  -6   8   0       18.92       22.57      2.93 o 
  -5   8   0       12.94       10.25      1.13 o 
  -4   8   0      127.72      131.17      4.79 o 
  -3   8   0      161.26      154.02      2.92 o 
  -2   8   0       22.39       26.12      1.09 o 
  -1   8   0       17.42       14.46      0.72 o 
   0   8   0        1.93        1.68      0.42 o 
   1   8   0       85.56       76.13      1.64 o 
   2   8   0        6.09        4.12      0.60 o 
   3   8   0       24.58       26.37      1.63 o 
   4   8   0        8.93       10.40      2.27 o 
   5   8   0        9.41       11.44      1.34 o 
  -7   9   0        6.48        5.91      1.06 o 
  -6   9   0        9.38        8.29      1.14 o 
  -5   9   0        7.23        6.03      0.99 o 
  -4   9   0       94.94       86.88      2.95 o 
  -3   9   0        3.51        1.26      0.70 o 
  -2   9   0      111.65      119.72      3.11 o 
  -1   9   0      171.76      177.59      3.32 o 
   0   9   0       47.34       45.96      1.32 o 
   1   9   0        4.32        5.34      0.56 o 
   2   9   0        1.28        1.61      1.51 o 
   3   9   0        9.67       10.39      1.20 o 
   4   9   0        9.18       11.29      2.09 o 
  -6  10   0       33.86       30.68      1.96 o 
  -5  10   0       21.18       21.54      1.82 o 
  -4  10   0       41.42       36.38      1.96 o 
  -3  10   0        3.56        6.27      0.94 o 
  -2  10   0      126.82      125.94      3.65 o 
  -1  10   0       92.28       90.70      2.99 o 
   0  10   0        5.64        7.91      0.77 o 
   1  10   0       43.29       42.75      2.01 o 
   2  10   0       29.24       30.35      2.34 o 
   3  10   0       20.46       23.59      1.74 o 
  -5  11   0        1.47        2.01      0.82 o 
  -4  11   0       20.08       18.51      1.53 o 
  -3  11   0        2.03        2.50      0.79 o 
  -2  11   0        1.54        1.89      0.84 o 
  -1  11   0       28.87       31.29      1.85 o 
   0  11   0       61.67       69.24      3.84 o 
   1  11   0       21.89       27.44      2.37 o 
  -1 -11   1       18.87       25.08      1.73 o 
   0 -11   1       42.85       39.59      2.80 o 
   1 -11   1       16.39       18.65      1.43 o 
   2 -11   1       11.37       12.01      1.49 o 
   3 -11   1       63.31       69.49      2.81 o 
   4 -11   1       49.28       48.61      2.38 o 
   5 -11   1        2.94        3.88      0.94 o 
  -3 -10   1        1.27        3.10      0.98 o 
  -2 -10   1       29.71       34.82      2.71 o 
  -1 -10   1        0.47        0.74      1.00 o 
   0 -10   1       17.30       20.52      1.13 o 
   1 -10   1       12.07       13.91      1.69 o 
   2 -10   1       47.20       43.94      1.63 o 
   3 -10   1       15.41       15.23      1.30 o 
   4 -10   1        0.87        1.62      0.77 o 
   5 -10   1        0.07        1.19      0.82 o 
   6 -10   1       28.03       26.38      1.83 o 
  -4  -9   1       20.12       21.34      1.67 o 
  -3  -9   1        4.96        6.36      0.93 o 
  -2  -9   1       12.93       17.37      1.03 o 
  -1  -9   1       23.07       27.61      1.24 o 
   0  -9   1       37.60       34.17      1.33 o 
   1  -9   1       65.46       62.20      1.80 o 
   2  -9   1        0.01       -0.22      0.53 o 
   3  -9   1       11.40        9.69      0.96 o 
   4  -9   1       17.46       18.56      1.38 o 
   5  -9   1       73.13       69.79      2.68 o 
   6  -9   1        8.88        9.54      1.24 o 
   7  -9   1        1.31        0.38      0.81 o 
  -5  -8   1       43.30       41.55      4.58 o 
  -4  -8   1       39.11       39.36      2.06 o 
  -3  -8   1       24.76       25.43      1.32 o 
  -2  -8   1      281.30      278.57      4.44 o 
  -1  -8   1       23.76       21.19      1.39 o 
   0  -8   1       15.52       15.22      1.33 o 
   1  -8   1       70.56       67.76      1.79 o 
   2  -8   1      112.06      105.04      2.91 o 
   3  -8   1       40.04       35.26      1.29 o 
   4  -8   1       62.29       56.75      1.69 o 
   5  -8   1       36.32       36.85      2.44 o 
   6  -8   1        0.74        1.24      0.76 o 
   7  -8   1       24.90       29.48      1.81 o 
   8  -8   1        6.12        8.67      1.21 o 
  -6  -7   1        8.91        9.09      1.27 o 
  -5  -7   1        3.12        3.54      1.60 o 
  -4  -7   1        7.30        9.56      1.16 o 
  -3  -7   1      417.91      422.80      5.95 o 
  -2  -7   1       44.12       43.67      1.17 o 
  -1  -7   1      196.81      176.89      3.61 o 
   0  -7   1     1167.12     1163.46     14.08 o 
   1  -7   1        6.06        7.84      0.62 o 
   2  -7   1       58.46       55.98      2.44 o 
   3  -7   1       22.85       25.63      2.74 o 
   4  -7   1        6.28        8.17      0.69 o 
   5  -7   1        3.75        2.96      0.58 o 
   6  -7   1       23.22       21.40      1.09 o 
   7  -7   1       12.11       13.91      1.27 o 
   8  -7   1        1.66        2.48      2.13 o 
  -7  -6   1       50.78       49.29      2.52 o 
  -6  -6   1       41.70       42.35      2.47 o 
  -5  -6   1      315.84      326.69      6.65 o 
  -4  -6   1        2.95        4.12      0.65 o 
  -3  -6   1      212.25      207.28      6.99 o 
  -2  -6   1      462.75      480.43      5.26 o 
  -1  -6   1        2.70        1.29      0.32 o 
   0  -6   1       78.01       66.67      1.28 o 
   1  -6   1      103.57      113.12      2.11 o 
   2  -6   1      874.05      896.69     10.03 o 
   3  -6   1       58.00       67.13      1.24 o 
   4  -6   1      169.62      169.47      2.94 o 
   5  -6   1        1.21       -0.10      0.46 o 
   6  -6   1        1.49        1.81      0.64 o 
   7  -6   1        5.30        3.60      0.64 o 
   8  -6   1        0.87        2.49      0.84 o 
   9  -6   1        5.59        9.35      1.19 o 
  -7  -5   1        0.05        0.02      0.76 o 
  -6  -5   1       11.15        9.57      1.14 o 
  -5  -5   1        3.21        4.56      0.89 o 
  -4  -5   1      222.20      228.44      3.74 o 
  -3  -5   1       27.18       24.83      0.78 o 
  -2  -5   1      193.23      175.76      2.36 o 
  -1  -5   1       58.01       44.34      1.58 o 
   0  -5   1      700.16      757.17      7.32 o 
   1  -5   1       16.68       22.75      1.30 o 
   2  -5   1        0.25        0.92      0.31 o 
   3  -5   1      623.37      613.37      7.04 o 
   4  -5   1       68.73       64.62      1.26 o 
   5  -5   1      133.92      124.44      2.40 o 
   6  -5   1       12.45       11.42      1.27 o 
   7  -5   1        0.04        0.50      0.44 o 
   8  -5   1        0.48        0.56      0.55 o 
   9  -5   1        0.75        2.76      1.28 o 
  -8  -4   1        9.31       11.27      1.29 o 
  -7  -4   1        7.03        5.86      1.03 o 
  -6  -4   1       30.40       27.48      1.65 o 
  -5  -4   1      139.93      139.49      2.74 o 
  -4  -4   1       12.93       10.43      0.72 o 
  -3  -4   1      300.49      308.55      3.90 o 
  -2  -4   1      523.69      567.35      6.20 o 
  -1  -4   1        9.56        5.39      0.37 o 
   0  -4   1      102.35       99.14      1.81 o 
   1  -4   1      300.20      317.22      4.36 o 
   2  -4   1     1932.29     2081.08     21.44 o 
   3  -4   1       14.81       17.09      1.17 o 
   4  -4   1       69.98       58.71      1.27 o 
   5  -4   1        0.05        0.61      0.32 o 
   6  -4   1       10.41       10.31      0.61 o 
   7  -4   1       10.85       11.89      0.84 o 
   8  -4   1        4.56        6.40      0.75 o 
   9  -4   1        0.27       -0.58      0.71 o 
  -8  -3   1        2.42        1.53      0.81 o 
  -7  -3   1        0.06        0.49      0.68 o 
  -6  -3   1       70.65       68.09      1.85 o 
  -5  -3   1       36.94       33.58      1.18 o 
  -4  -3   1       50.36       48.86      1.55 o 
  -3  -3   1      652.02      659.61      6.47 o 
  -2  -3   1       36.84       35.32      0.73 o 
  -1  -3   1     1021.46     1079.63      9.86 o 
   0  -3   1     1355.59     1423.58     12.76 o 
   1  -3   1      301.37      289.22      2.96 o 
   2  -3   1      355.23      384.98      3.84 o 
   3  -3   1      585.39      590.62      5.75 o 
   4  -3   1       26.95       24.07      0.69 o 
   5  -3   1       53.25       51.10      1.12 o 
   6  -3   1       45.20       43.81      1.14 o 
   7  -3   1       14.50       15.55      0.77 o 
   8  -3   1        0.64        1.58      0.50 o 
   9  -3   1        0.51        2.25      1.88 o 
  -9  -2   1        1.76        3.56      0.94 o 
  -8  -2   1       33.37       35.00      2.01 o 
  -7  -2   1       19.15       21.17      1.45 o 
  -6  -2   1      191.08      194.55      3.36 o 
  -5  -2   1       22.28       19.26      0.69 o 
  -4  -2   1       36.14       33.67      0.81 o 
  -3  -2   1      574.52      623.79      6.92 o 
  -2  -2   1      272.58      284.89      2.96 o 
  -1  -2   1     1604.88     1794.62     15.95 o 
   0  -2   1     3217.37     3398.61     29.94 o 
   1  -2   1     2991.34     3181.04     32.31 o 
   2  -2   1      639.97      622.04      5.83 o 
   3  -2   1      158.98      161.55      1.95 o 
   4  -2   1     1436.99     1540.97     14.07 o 
   5  -2   1      199.83      200.61      2.63 o 
   6  -2   1       45.31       44.37      1.15 o 
   7  -2   1       51.78       49.64      1.94 o 
   8  -2   1        2.90        4.28      0.68 o 
   9  -2   1        2.45        5.40      0.92 o 
  -9  -1   1        0.36        1.41      0.79 o 
  -8  -1   1        6.74        7.70      1.04 o 
  -7  -1   1        0.13        0.32      0.46 o 
  -6  -1   1       10.68       11.28      0.60 o 
  -5  -1   1      305.31      318.98      3.71 o 
  -4  -1   1      369.54      384.82      4.11 o 
  -3  -1   1      279.73      294.05      3.14 o 
  -2  -1   1      416.58      453.90      4.35 o 
  -1  -1   1        9.60        4.94      0.26 o 
   0  -1   1       14.38       11.66      0.37 o 
   1  -1   1      793.01      841.19      7.63 o 
   2  -1   1    31882.14    21442.84    249.21 o 
   3  -1   1       40.61       34.27      0.72 o 
   4  -1   1      835.80      857.32      8.18 o 
   5  -1   1        0.27        0.85      0.44 o 
   6  -1   1       13.82       11.53      0.62 o 
   7  -1   1       21.09       19.89      1.27 o 
   8  -1   1        4.54        6.06      0.75 o 
   9  -1   1       16.10       15.43      1.35 o 
  -9   0   1        2.17        2.34      1.01 o 
  -8   0   1       55.78       51.12      2.16 o 
  -7   0   1        0.63        1.77      0.53 o 
  -6   0   1      141.27      133.00      2.11 o 
  -5   0   1       25.70       19.76      0.70 o 
  -4   0   1       27.10       25.09      0.67 o 
  -3   0   1      428.27      438.04      4.36 o 
  -2   0   1       10.25        5.24      0.50 o 
  -1   0   1       38.38       34.34      0.53 o 
   0   0   1     1329.36     1338.81     14.24 o 
   1   0   1      117.14      132.31      1.67 o 
   2   0   1     7603.46     7783.60     68.82 o 
   3   0   1       78.70       80.47      1.39 o 
   4   0   1     2263.49     2353.06     24.28 o 
   5   0   1       34.32       36.50      1.08 o 
   6   0   1       28.79       28.17      0.91 o 
   7   0   1       12.37       11.76      0.85 o 
   8   0   1        4.41        4.33      2.34 o 
   9   0   1        0.04        1.19      0.85 o 
  -9   1   1        1.05        1.43      0.83 o 
  -8   1   1        7.38        7.08      0.90 o 
  -7   1   1       12.72       12.21      0.80 o 
  -6   1   1      254.10      262.76      3.34 o 
  -5   1   1       26.60       22.90      0.73 o 
  -4   1   1      335.76      348.63      5.29 o 
  -3   1   1      257.88      263.24      4.02 o 
  -2   1   1      731.87      745.34     13.63 o 
  -1   1   1       11.11       12.21      0.35 o 
   0   1   1     1744.29     1704.16     21.77 o 
   1   1   1     1537.08     1553.89     13.93 o 
   2   1   1      156.23      167.91      2.19 o 
   3   1   1      960.66     1053.10     12.57 o 
   4   1   1      163.16      151.80      2.13 o 
   5   1   1        1.90        2.33      0.52 o 
   6   1   1      173.85      181.50      9.22 o 
   7   1   1        1.37        2.05      0.73 o 
   8   1   1        0.57        1.24      1.01 o 
   9   1   1        0.30        1.61      0.86 o 
  -9   2   1       11.40       14.34      2.80 o 
  -8   2   1        8.07        9.65      0.70 o 
  -7   2   1       10.84        8.83      0.66 o 
  -6   2   1       29.58        9.20      1.04 o 
  -5   2   1        4.93        3.83      0.39 o 
  -4   2   1      244.03      242.24      2.81 o 
  -3   2   1      143.10      135.41      1.71 o 
  -2   2   1      768.32      843.60      7.76 o 
  -1   2   1     2550.94     2741.89     30.04 o 
   0   2   1       20.79       20.17      2.75 o 
   1   2   1      165.90      162.99      2.13 o 
   2   2   1        3.64        3.99      0.34 o 
   3   2   1       21.96       26.62      0.67 o 
   4   2   1        4.93        3.42      0.51 o 
   5   2   1       79.06       78.71      2.78 o 
   6   2   1      197.68      191.59      3.35 o 
   7   2   1        3.48        2.66      0.77 o 
   8   2   1       29.20       29.10      1.84 o 
  -9   3   1        7.01        9.69      1.07 o 
  -8   3   1        0.07        0.52      0.44 o 
  -7   3   1       43.55       41.32      1.19 o 
  -6   3   1        4.01        3.00      0.87 o 
  -5   3   1        9.30        9.24      0.50 o 
  -4   3   1       71.76       70.27      1.22 o 
  -3   3   1      227.63      223.77      2.56 o 
  -2   3   1        0.05        0.24      0.17 o 
  -1   3   1     1516.59     1612.49     14.43 o 
   0   3   1        5.19        3.09      0.52 o 
   1   3   1     2523.44     2683.38     27.29 o 
   2   3   1      263.38      313.93      3.42 o 
   3   3   1      831.30      867.31      8.36 o 
   4   3   1       58.20       51.56      1.10 o 
   5   3   1        1.51        1.38      0.46 o 
   6   3   1        7.42        7.48      0.98 o 
   7   3   1        1.08        1.22      0.82 o 
   8   3   1       33.49       40.18      4.44 o 
  -9   4   1        2.70        5.17      0.93 o 
  -8   4   1      113.10      121.12      2.67 o 
  -7   4   1        8.53        8.60      0.63 o 
  -6   4   1      163.31      161.08      4.90 o 
  -5   4   1       13.89       13.25      0.61 o 
  -4   4   1      123.25      116.16      1.72 o 
  -3   4   1       14.17       17.56      0.57 o 
  -2   4   1      428.67      493.30      4.92 o 
  -1   4   1       48.18       76.80      1.19 o 
   0   4   1      116.17      135.61      2.98 o 
   1   4   1       51.28       32.96      0.89 o 
   2   4   1      587.54      662.24      6.62 o 
   3   4   1       35.35       27.05      0.79 o 
   4   4   1       11.14        9.95      1.23 o 
   5   4   1       11.80       10.96      1.10 o 
   6   4   1       15.80       12.49      1.23 o 
   7   4   1        8.54        7.89      1.92 o 
   8   4   1        0.08       -0.32      0.75 o 
  -9   5   1        3.70        4.26      0.95 o 
  -8   5   1        0.90        1.54      0.85 o 
  -7   5   1        6.59        5.04      0.90 o 
  -6   5   1       66.57       68.07      1.45 o 
  -5   5   1      146.99      140.03      2.11 o 
  -4   5   1      323.32      327.77      3.76 o 
  -3   5   1      158.54      152.47      2.70 o 
  -2   5   1       24.37       26.81      0.75 o 
  -1   5   1       81.18       96.73      1.51 o 
   0   5   1      887.00     1012.79     11.07 o 
   1   5   1      345.51      343.88      4.44 o 
   2   5   1        2.68        2.54      0.37 o 
   3   5   1      125.76      128.80      2.66 o 
   4   5   1      105.41       96.58      2.18 o 
   5   5   1        5.55        6.70      1.02 o 
   6   5   1        0.66        0.73      0.78 o 
   7   5   1       47.10       46.87      2.44 o 
  -9   6   1       23.87       26.97      3.33 o 
  -8   6   1        8.96        8.89      1.13 o 
  -7   6   1        3.96        4.40      0.87 o 
  -6   6   1       24.76       28.81      1.60 o 
  -5   6   1        1.31        0.91      0.57 o 
  -4   6   1      305.77      294.92      8.40 o 
  -3   6   1       20.25       15.73      0.63 o 
  -2   6   1      385.29      386.84      4.28 o 
  -1   6   1      100.36       93.01      1.58 o 
   0   6   1        0.84        0.09      0.37 o 
   1   6   1        0.42        1.09      0.45 o 
   2   6   1      112.73      128.08      2.10 o 
   3   6   1      114.48      116.13      2.41 o 
   4   6   1       17.28       16.55      1.29 o 
   5   6   1      173.96      177.22      4.57 o 
   6   6   1       74.49       71.99      2.94 o 
  -9   7   1        0.08        0.93      0.92 o 
  -8   7   1       14.05       16.52      1.46 o 
  -7   7   1        0.06       -0.10      0.71 o 
  -6   7   1       12.02       14.23      1.28 o 
  -5   7   1       23.90       22.17      1.46 o 
  -4   7   1       68.46       77.09      2.51 o 
  -3   7   1       60.61       58.35      1.28 o 
  -2   7   1      612.78      616.53      7.39 o 
  -1   7   1       68.02       55.20      1.40 o 
   0   7   1      269.49      285.76      4.16 o 
   1   7   1       24.87       20.73      0.92 o 
   2   7   1        2.20        1.08      0.40 o 
   3   7   1       11.54        8.47      1.03 o 
   4   7   1        0.12       -0.38      0.70 o 
   5   7   1        3.22        5.26      1.03 o 
   6   7   1        0.15        0.95      0.86 o 
  -8   8   1       30.15       30.86      1.96 o 
  -7   8   1       80.32       82.42      7.71 o 
  -6   8   1       24.79       25.36      1.63 o 
  -5   8   1       47.22       42.82      2.03 o 
  -4   8   1       47.26       48.23      2.08 o 
  -3   8   1        7.88        7.55      0.95 o 
  -2   8   1      178.87      162.14      2.52 o 
  -1   8   1       48.04       44.05      1.19 o 
   0   8   1      374.05      357.34      6.27 o 
   1   8   1      219.28      212.70      4.40 o 
   2   8   1        3.63        1.71      0.60 o 
   3   8   1        0.43        0.34      0.74 o 
   4   8   1        0.03        0.12      1.01 o 
   5   8   1        4.75        3.76      0.99 o 
  -7   9   1        0.05        1.14      0.86 o 
  -6   9   1        1.14        0.79      0.72 o 
  -5   9   1       22.52       21.85      1.57 o 
  -4   9   1       59.23       55.97      2.35 o 
  -3   9   1       57.93       54.61      2.27 o 
  -2   9   1      126.39      107.52      3.15 o 
  -1   9   1        0.22        1.59      0.46 o 
   0   9   1      148.63      147.44      3.65 o 
   1   9   1        8.18        6.10      0.80 o 
   2   9   1       98.77      106.01      3.28 o 
   3   9   1       56.88       57.40      2.54 o 
   4   9   1        7.82        6.38      1.19 o 
  -6  10   1        0.22       -0.04      0.72 o 
  -5  10   1        2.86        4.19      0.90 o 
  -4  10   1        0.66        0.88      0.73 o 
  -3  10   1        0.51        1.35      0.75 o 
  -2  10   1       14.60       16.03      1.30 o 
  -1  10   1        0.11        2.29      0.84 o 
   0  10   1       19.55       18.49      1.89 o 
   1  10   1       51.53       52.57      2.36 o 
   2  10   1      112.27      122.22      3.77 o 
  -5  11   1        5.52        4.92      1.06 o 
  -4  11   1        5.34        5.64      1.00 o 
  -3  11   1       28.34       26.14      1.76 o 
  -2  11   1       19.53       21.96      2.19 o 
  -1  11   1        6.83        9.37      2.91 o 
   0  11   1       43.34       53.85      3.32 o 
  -1 -11   2        7.39        9.73      1.22 o 
   0 -11   2       39.42       43.60      2.22 o 
   1 -11   2        2.64        2.26      0.73 o 
   2 -11   2       28.00       30.43      1.81 o 
   3 -11   2        3.15        4.87      0.94 o 
   4 -11   2        7.98        7.98      1.13 o 
   5 -11   2        1.41        0.65      1.15 o 
  -3 -10   2      126.02      133.65      5.77 o 
  -2 -10   2        2.65        3.95      0.85 o 
  -1 -10   2        0.21        0.04      0.57 o 
   0 -10   2        0.06       -0.04      0.85 o 
   1 -10   2       14.05       17.16      1.03 o 
   2 -10   2       24.85       22.27      1.19 o 
   3 -10   2        7.72        8.45      1.55 o 
   4 -10   2        3.46        2.81      1.32 o 
   5 -10   2        8.12        7.02      1.13 o 
   6 -10   2        9.31       11.43      1.30 o 
  -4  -9   2       21.13       23.42      2.21 o 
  -3  -9   2       64.90       59.38      2.33 o 
  -2  -9   2       23.59       27.27      1.61 o 
  -1  -9   2      187.57      187.38      4.46 o 
   0  -9   2      136.95      128.56      3.08 o 
   1  -9   2        4.72        6.71      0.73 o 
   2  -9   2       37.76       39.34      1.80 o 
   3  -9   2       44.35       42.25      1.93 o 
   4  -9   2      101.20       98.67      2.45 o 
   5  -9   2        5.97        4.94      0.99 o 
   6  -9   2        7.94        7.98      1.14 o 
   7  -9   2        1.60        3.19      0.92 o 
  -5  -8   2       28.84       35.20      2.10 o 
  -4  -8   2       14.37       15.86      1.33 o 
  -3  -8   2        2.91        3.02      0.60 o 
  -2  -8   2        1.53        0.62      0.49 o 
  -1  -8   2      389.49      380.86      4.61 o 
   0  -8   2       37.34       40.09      1.12 o 
   1  -8   2      321.61      317.53      4.74 o 
   2  -8   2      355.11      350.99      5.11 o 
   3  -8   2       23.84       17.19      2.84 o 
   4  -8   2       43.80       37.02      5.34 o 
   5  -8   2        0.73        0.49      0.59 o 
   6  -8   2        3.45        3.52      0.89 o 
   7  -8   2        0.12        0.86      0.79 o 
   8  -8   2        9.07        8.44      1.78 o 
  -6  -7   2       74.74       75.03      4.70 o 
  -5  -7   2       67.17       72.53      3.06 o 
  -4  -7   2       98.82      101.33      2.44 o 
  -3  -7   2      376.56      375.55      5.45 o 
  -2  -7   2        7.78        7.57      1.12 o 
  -1  -7   2      147.46      141.71      2.44 o 
   0  -7   2      218.12      230.95      3.02 o 
   1  -7   2       10.74        9.18      0.59 o 
   2  -7   2        5.52        5.49      0.68 o 
   3  -7   2        3.28        3.00      0.54 o 
   4  -7   2      189.67      179.55      4.05 o 
   5  -7   2       19.18       19.95      1.35 o 
   6  -7   2       21.24       19.15      1.23 o 
   7  -7   2        2.68        1.69      1.58 o 
   8  -7   2        0.01       -1.29      1.30 o 
  -7  -6   2       15.40       17.02      1.52 o 
  -6  -6   2      136.46      133.14      4.01 o 
  -5  -6   2       14.72       14.73      1.00 o 
  -4  -6   2      323.48      321.98      4.87 o 
  -3  -6   2       19.44       17.86      1.20 o 
  -2  -6   2      120.64      118.11      1.89 o 
  -1  -6   2        0.82        2.32      0.56 o 
   0  -6   2      318.46      296.17      3.46 o 
   1  -6   2        7.30        8.82      0.46 o 
   2  -6   2      373.11      389.91      5.13 o 
   3  -6   2      102.34       94.19      2.00 o 
   4  -6   2        0.67        0.02      0.42 o 
   5  -6   2       72.43       62.50      2.64 o 
   6  -6   2        5.40        6.32      0.69 o 
   7  -6   2        2.18        1.19      0.54 o 
   8  -6   2        2.79        4.14      0.92 o 
   9  -6   2        0.07        1.89      1.30 o 
  -8  -5   2        2.10        1.47      0.84 o 
  -7  -5   2       45.15       42.51      3.48 o 
  -6  -5   2       41.95       45.47      2.17 o 
  -5  -5   2        4.31        3.82      0.63 o 
  -4  -5   2      338.16      322.40      4.72 o 
  -3  -5   2      284.62      287.50      4.19 o 
  -2  -5   2      549.64      540.93      6.62 o 
  -1  -5   2      432.57      426.88      4.53 o 
   0  -5   2       24.66       24.82      0.68 o 
   1  -5   2       23.12       22.36      0.60 o 
   2  -5   2       42.41       39.12      1.11 o 
   3  -5   2      129.76      128.95      2.30 o 
   4  -5   2      799.65      850.49     10.03 o 
   5  -5   2       66.74       65.48      1.69 o 
   6  -5   2       15.98       17.08      0.96 o 
   7  -5   2        9.58        9.64      0.81 o 
   8  -5   2        2.82        5.01      0.74 o 
   9  -5   2        0.00        1.31      0.95 o 
  -8  -4   2        1.49        3.12      0.94 o 
  -7  -4   2        3.59        2.79      0.86 o 
  -6  -4   2        0.82        1.89      0.54 o 
  -5  -4   2        3.18        3.08      0.55 o 
  -4  -4   2      170.19      164.25      2.86 o 
  -3  -4   2      185.97      190.20      2.38 o 
  -2  -4   2      468.10      474.82      5.76 o 
  -1  -4   2      714.47      741.79      8.29 o 
   0  -4   2       86.62       88.83      1.30 o 
   1  -4   2     1160.05     1169.78     10.72 o 
   2  -4   2       60.96       60.44      1.32 o 
   3  -4   2      134.97      122.69      1.62 o 
   4  -4   2        3.55        4.42      0.38 o 
   5  -4   2       24.11       23.50      0.88 o 
   6  -4   2       84.15       84.96      2.77 o 
   7  -4   2       16.25       14.11      0.93 o 
   8  -4   2        4.03        6.70      1.62 o 
   9  -4   2        0.03       -0.06      0.78 o 
  -8  -3   2       75.04       77.86      3.00 o 
  -7  -3   2        0.21        0.18      0.66 o 
  -6  -3   2      109.73      110.65      2.47 o 
  -5  -3   2        0.34        0.13      0.43 o 
  -4  -3   2      596.06      612.02      7.37 o 
  -3  -3   2       43.67       45.65      1.19 o 
  -2  -3   2      202.43      193.99      2.24 o 
  -1  -3   2      797.24      885.72      9.53 o 
   0  -3   2      121.28      111.31      1.45 o 
   1  -3   2     1411.16     1499.42     15.67 o 
   2  -3   2      324.71      358.32      4.38 o 
   3  -3   2      683.14      731.25      6.99 o 
   4  -3   2      243.29      223.14      2.69 o 
   5  -3   2       70.01       65.63      1.31 o 
   6  -3   2      314.94      284.86      4.27 o 
   7  -3   2       10.31       10.74      0.69 o 
   8  -3   2       15.71       17.11      1.33 o 
   9  -3   2        4.04        4.83      2.60 o 
  -9  -2   2        5.34        5.42      1.07 o 
  -8  -2   2        6.17        7.27      1.03 o 
  -7  -2   2       47.90       43.01      1.54 o 
  -6  -2   2       46.14       47.06      1.49 o 
  -5  -2   2      121.86      121.07      2.78 o 
  -4  -2   2        2.22        0.84      0.48 o 
  -3  -2   2      494.49      518.71      6.11 o 
  -2  -2   2      760.26      777.77      8.49 o 
  -1  -2   2       17.05       19.20      0.70 o 
   0  -2   2     2158.25     2264.07     20.16 o 
   1  -2   2       49.53       50.08      0.95 o 
   2  -2   2      116.22      119.46      1.46 o 
   3  -2   2      277.15      270.67      2.95 o 
   4  -2   2     2170.78     2263.23     20.31 o 
   5  -2   2       81.24       80.20      1.53 o 
   6  -2   2      360.15      335.58      6.02 o 
   7  -2   2        1.95        2.27      0.57 o 
   8  -2   2       12.93       13.96      0.95 o 
   9  -2   2        0.80        1.64      0.81 o 
  -9  -1   2       13.74       14.45      1.76 o 
  -8  -1   2        1.44        2.14      0.80 o 
  -7  -1   2       46.56       44.84      1.55 o 
  -6  -1   2      275.69      273.92      4.20 o 
  -5  -1   2       19.42       19.26      0.67 o 
  -4  -1   2     1074.80     1074.78     10.10 o 
  -3  -1   2      438.36      487.67      4.81 o 
  -2  -1   2        1.09        1.49      0.24 o 
  -1  -1   2      130.48      122.77      1.40 o 
   0  -1   2      496.43      510.21      4.73 o 
   1  -1   2     1279.53     1395.68     17.71 o 
   2  -1   2     1484.09     1551.14     13.85 o 
   3  -1   2      353.49      343.73      3.58 o 
   4  -1   2     2700.01     2888.51     25.67 o 
   5  -1   2      200.74      212.72      2.74 o 
   6  -1   2      191.68      173.16      2.71 o 
   7  -1   2        4.83        4.15      0.92 o 
   8  -1   2        3.09        3.76      0.64 o 
   9  -1   2        0.96        2.41      0.92 o 
  -9   0   2       25.94       31.65      1.86 o 
  -8   0   2       21.04       22.42      1.20 o 
  -7   0   2        9.56        9.70      0.76 o 
  -6   0   2        0.54        0.66      0.37 o 
  -5   0   2      238.94      238.47      2.94 o 
  -4   0   2      951.13      975.04      9.20 o 
  -3   0   2        9.15        9.80      0.84 o 
  -2   0   2     3888.33     4117.60     38.96 o 
  -1   0   2      171.66      164.16      1.73 o 
   0   0   2     1655.90     1683.08     25.86 o 
   1   0   2      328.61      372.64      3.60 o 
   2   0   2     1257.99     1371.71     12.37 o 
   3   0   2       48.08       53.85      0.93 o 
   4   0   2      334.02      341.01      3.74 o 
   5   0   2      262.14      262.04      3.19 o 
   6   0   2        3.89        4.13      0.57 o 
   7   0   2       30.00       34.10      2.82 o 
   8   0   2       34.76       33.63      1.83 o 
   9   0   2        2.29        1.84      0.91 o 
  -9   1   2        8.95       12.35      2.09 o 
  -8   1   2       20.04       17.82      1.03 o 
  -7   1   2      140.16      129.25      2.20 o 
  -6   1   2        9.18        8.30      0.77 o 
  -5   1   2      201.62      192.82      6.40 o 
  -4   1   2       14.56       18.10      0.59 o 
  -3   1   2       25.80       32.37      1.07 o 
  -2   1   2     2354.84     2536.87     27.84 o 
  -1   1   2        1.06       -0.64      0.43 o 
   0   1   2     1709.96     1891.03     16.73 o 
   1   1   2      888.97      996.11     10.53 o 
   2   1   2       24.33       17.13      0.62 o 
   3   1   2       68.89       72.46      1.12 o 
   4   1   2       15.58       21.24      0.91 o 
   5   1   2       10.10        9.77      0.89 o 
   6   1   2        1.45        1.36      0.56 o 
   7   1   2       50.11       52.59      1.69 o 
   8   1   2       12.45       13.38      1.32 o 
   9   1   2        0.02        1.00      1.13 o 
  -9   2   2        2.21        3.91      0.87 o 
  -8   2   2        2.85        3.28      0.63 o 
  -7   2   2      100.97      103.69      1.94 o 
  -6   2   2        1.94        2.16      0.40 o 
  -5   2   2      163.76      162.69      2.61 o 
  -4   2   2       29.31       35.79      0.82 o 
  -3   2   2      101.78       96.12      1.35 o 
  -2   2   2      333.13      326.11      5.17 o 
  -1   2   2      655.55      672.91      6.30 o 
   0   2   2      546.47      571.54      5.40 o 
   1   2   2       30.81       24.03      0.52 o 
   2   2   2      282.64      275.13      2.97 o 
   3   2   2     1159.66     1226.59     22.08 o 
   4   2   2       73.46       78.57      2.67 o 
   5   2   2       43.45       35.10      1.55 o 
   6   2   2        0.29        0.67      0.52 o 
   7   2   2        0.64        1.12      0.73 o 
   8   2   2        0.01        1.44      0.80 o 
  -9   3   2        3.76        4.29      0.92 o 
  -8   3   2        6.02        5.84      0.85 o 
  -7   3   2       41.06       42.13      1.19 o 
  -6   3   2      260.07      271.10      3.43 o 
  -5   3   2      145.74      125.83      1.90 o 
  -4   3   2      447.62      463.79      4.82 o 
  -3   3   2       71.33       64.53      1.38 o 
  -2   3   2      176.19      189.35      2.15 o 
  -1   3   2       25.30       30.05      0.61 o 
   0   3   2     1495.98     1672.13     16.55 o 
   1   3   2       34.13       42.85      0.83 o 
   2   3   2      299.58      316.01      3.46 o 
   3   3   2        5.45        4.31      0.50 o 
   4   3   2       84.92       93.70      2.02 o 
   5   3   2        0.08        0.85      0.55 o 
   6   3   2        1.24        1.26      0.77 o 
   7   3   2        0.25        0.65      1.35 o 
   8   3   2        0.43        1.53      1.07 o 
  -9   4   2        0.08       -0.52      1.09 o 
  -8   4   2       12.66       13.67      0.94 o 
  -7   4   2        0.48        1.57      0.53 o 
  -6   4   2      144.64      149.57      2.77 o 
  -5   4   2      259.58      252.79      3.13 o 
  -4   4   2      118.16      117.85      1.75 o 
  -3   4   2     1000.58     1078.33     10.09 o 
  -2   4   2      536.11      536.02      5.33 o 
  -1   4   2        0.01        0.93      0.38 o 
   0   4   2       21.59       23.02      0.62 o 
   1   4   2      290.24      335.37      3.71 o 
   2   4   2      899.44      940.14      9.05 o 
   3   4   2      160.95      152.90      2.91 o 
   4   4   2      173.97      188.06      5.57 o 
   5   4   2       98.49       98.73      3.22 o 
   6   4   2        1.59        0.92      0.96 o 
   7   4   2        2.63        3.61      0.92 o 
  -9   5   2        0.00        0.16      1.27 o 
  -8   5   2       28.28       26.54      1.63 o 
  -7   5   2       72.31       69.56      2.67 o 
  -6   5   2       17.43       17.86      0.96 o 
  -5   5   2       72.94       69.34      3.05 o 
  -4   5   2       29.76       24.92      0.74 o 
  -3   5   2       37.49       32.91      1.88 o 
  -2   5   2      543.78      560.30      5.69 o 
  -1   5   2      643.11      690.41      6.85 o 
   0   5   2      509.89      510.27      6.13 o 
   1   5   2       23.60       20.82      1.05 o 
   2   5   2       62.28       66.46      1.55 o 
   3   5   2        2.78        2.56      0.51 o 
   4   5   2      144.18      153.78      3.39 o 
   5   5   2       42.84       41.69      2.03 o 
   6   5   2       11.56       13.46      1.34 o 
   7   5   2       52.92       54.43      2.63 o 
  -9   6   2        0.36        0.43      1.19 o 
  -8   6   2       39.39       43.81      2.10 o 
  -7   6   2        0.70       -0.33      0.71 o 
  -6   6   2        0.24       -0.13      0.52 o 
  -5   6   2       48.30       45.69      1.45 o 
  -4   6   2       32.69       34.74      1.24 o 
  -3   6   2      228.49      226.01      3.22 o 
  -2   6   2       75.10       74.70      1.37 o 
  -1   6   2      180.42      173.28      2.41 o 
   0   6   2     1020.08     1028.95     11.54 o 
   1   6   2       11.14       14.81      0.73 o 
   2   6   2      244.88      229.87      3.63 o 
   3   6   2       20.01       16.33      0.95 o 
   4   6   2        2.07        2.44      0.93 o 
   5   6   2        0.06       -0.39      0.71 o 
   6   6   2        3.12        2.12      0.89 o 
  -9   7   2        4.98        7.34      1.16 o 
  -8   7   2        4.21        4.09      0.99 o 
  -7   7   2       22.91       25.14      1.66 o 
  -6   7   2      223.99      224.98      6.23 o 
  -5   7   2      265.36      272.35      5.62 o 
  -4   7   2       50.15       46.63      1.49 o 
  -3   7   2      186.64      172.95      3.07 o 
  -2   7   2       98.61       98.51      1.75 o 
  -1   7   2       51.98       47.32      1.32 o 
   0   7   2       64.58       57.49      1.58 o 
   1   7   2      151.15      149.31      2.41 o 
   2   7   2      375.59      372.65      6.78 o 
   3   7   2       26.32       23.32      1.14 o 
   4   7   2        4.02        3.32      1.14 o 
   5   7   2        0.41        0.11      0.80 o 
  -8   8   2        0.40        1.83      0.90 o 
  -7   8   2       16.45       13.28      1.50 o 
  -6   8   2        6.65        5.15      0.97 o 
  -5   8   2        1.88        1.92      1.55 o 
  -4   8   2       75.32       74.75      2.65 o 
  -3   8   2       44.48       46.84      1.53 o 
  -2   8   2       27.57       23.75      1.39 o 
  -1   8   2       83.41       80.13      1.67 o 
   0   8   2      138.43      115.94      2.96 o 
   1   8   2        1.83        3.51      0.53 o 
   2   8   2       61.22       63.73      2.43 o 
   3   8   2       19.88       25.04      1.67 o 
   4   8   2      132.49      140.48      4.13 o 
  -7   9   2        9.22       11.54      1.32 o 
  -6   9   2        0.67        2.40      0.93 o 
  -5   9   2        3.95        5.61      0.99 o 
  -4   9   2        5.86        7.27      1.02 o 
  -3   9   2       25.05       25.39      1.96 o 
  -2   9   2       18.30       16.32      1.65 o 
  -1   9   2        1.44        3.79      0.58 o 
   0   9   2        0.20        0.63      0.46 o 
   1   9   2        0.97        1.47      0.61 o 
   2   9   2       20.60       18.53      1.44 o 
   3   9   2       29.63       32.92      1.98 o 
  -6  10   2       11.98       12.80      1.36 o 
  -5  10   2        0.06        1.25      0.76 o 
  -4  10   2        9.74       10.19      1.19 o 
  -3  10   2       40.95       40.06      2.25 o 
  -2  10   2        0.64        0.40      0.92 o 
  -1  10   2      105.38       99.02      3.12 o 
   0  10   2       19.48       21.52      1.47 o 
   1  10   2       20.91       18.53      1.35 o 
   2  10   2       10.46       11.85      1.71 o 
  -4  11   2        0.23        1.23      0.78 o 
  -3  11   2        0.35        2.43      0.83 o 
  -2  11   2        6.13        7.14      1.23 o 
  -1  11   2       15.56       20.11      1.56 o 
  -1 -11   3      134.25      150.17      4.38 o 
   0 -11   3        1.11        2.36      0.83 o 
   1 -11   3        6.59       12.21      1.25 o 
   2 -11   3        8.60        9.85      0.95 o 
   3 -11   3        8.22        8.32      1.13 o 
   4 -11   3        1.12        0.56      0.81 o 
   5 -11   3        0.40        1.00      0.85 o 
  -3 -10   3       24.53       25.95      1.75 o 
  -2 -10   3       43.39       39.48      2.07 o 
  -1 -10   3       26.61       24.77      1.61 o 
   0 -10   3        0.30        1.28      0.92 o 
   1 -10   3      148.20      154.27      3.23 o 
   2 -10   3       45.84       47.08      1.72 o 
   3 -10   3       14.24       17.52      1.12 o 
   4 -10   3       13.02       13.37      1.04 o 
   5 -10   3       19.33       17.77      1.52 o 
   6 -10   3       22.58       21.75      1.70 o 
  -4  -9   3       38.31       45.96      2.22 o 
  -3  -9   3       31.06       34.05      1.85 o 
  -2  -9   3        0.13        0.03      0.59 o 
  -1  -9   3        0.41        0.71      0.60 o 
   0  -9   3       38.19       32.60      1.55 o 
   1  -9   3      128.85      127.37      2.74 o 
   2  -9   3        0.56        1.03      0.58 o 
   3  -9   3      118.38      122.85      2.77 o 
   4  -9   3       23.76       28.06      1.59 o 
   5  -9   3       20.80       22.85      1.62 o 
   6  -9   3       24.88       24.01      1.67 o 
   7  -9   3        0.45       -0.12      0.81 o 
  -5  -8   3       33.05       29.21      1.90 o 
  -4  -8   3      199.32      209.64      3.97 o 
  -3  -8   3        3.51        4.92      0.66 o 
  -2  -8   3      108.70      106.78      2.44 o 
  -1  -8   3      230.15      224.27      6.86 o 
   0  -8   3       35.24       33.11      1.25 o 
   1  -8   3       54.78       53.87      1.86 o 
   2  -8   3        1.75        2.21      0.57 o 
   3  -8   3        3.65        4.57      0.65 o 
   4  -8   3        1.95        1.70      0.59 o 
   5  -8   3       15.26       18.18      1.48 o 
   6  -8   3       11.63       13.27      0.97 o 
   7  -8   3        1.44        1.71      0.82 o 
   8  -8   3        3.27        3.08      1.78 o 
  -6  -7   3        0.09        0.69      0.83 o 
  -5  -7   3       38.10       39.42      2.14 o 
  -4  -7   3      113.55      115.33      2.66 o 
  -3  -7   3      189.18      179.18      3.32 o 
  -2  -7   3     1321.48     1318.72     18.44 o 
  -1  -7   3      231.24      215.21      6.33 o 
   0  -7   3       64.99       62.69      1.29 o 
   1  -7   3       21.22       18.31      0.90 o 
   2  -7   3      201.47      187.64      3.21 o 
   3  -7   3       62.05       54.09      2.43 o 
   4  -7   3       39.80       42.17      1.46 o 
   5  -7   3       35.58       34.17      1.78 o 
   6  -7   3        2.07        2.28      0.62 o 
   7  -7   3        1.50        0.04      0.58 o 
   8  -7   3        0.14        1.88      0.82 o 
  -7  -6   3        3.41        4.00      1.14 o 
  -6  -6   3       23.11       19.83      1.74 o 
  -5  -6   3      115.78      113.05      2.63 o 
  -4  -6   3       50.13       46.81      1.55 o 
  -3  -6   3        3.64        2.70      0.50 o 
  -2  -6   3      391.15      391.70      6.68 o 
  -1  -6   3      260.64      265.60      3.24 o 
   0  -6   3     1232.68     1203.94     11.35 o 
   1  -6   3       58.66       57.39      1.08 o 
   2  -6   3       13.99       12.77      0.74 o 
   3  -6   3        7.14        4.97      0.58 o 
   4  -6   3       18.67       17.22      0.92 o 
   5  -6   3       24.09       21.40      1.07 o 
   6  -6   3      105.97      109.91      2.78 o 
   7  -6   3       34.90       38.04      1.51 o 
   8  -6   3        2.08        2.12      0.71 o 
  -8  -5   3        5.46        5.78      1.07 o 
  -7  -5   3       17.50       18.87      1.56 o 
  -6  -5   3       15.45       17.17      1.10 o 
  -5  -5   3        1.96        1.12      0.48 o 
  -4  -5   3      122.14      118.92      2.46 o 
  -3  -5   3       25.01       21.81      0.95 o 
  -2  -5   3      130.87      138.34      1.93 o 
  -1  -5   3        5.78        5.92      0.38 o 
   0  -5   3      602.80      622.96      6.17 o 
   1  -5   3      177.73      177.87      2.18 o 
   2  -5   3      167.81      155.31      2.58 o 
   3  -5   3      247.66      239.73      3.57 o 
   4  -5   3        2.35        3.16      0.56 o 
   5  -5   3        5.53        5.89      0.63 o 
   6  -5   3       14.21       14.92      1.14 o 
   7  -5   3        0.65       -0.47      0.58 o 
   8  -5   3       20.62       20.35      1.53 o 
   9  -5   3        2.41        2.68      1.01 o 
  -8  -4   3        7.26        6.72      1.03 o 
  -7  -4   3      205.16      206.43      6.05 o 
  -6  -4   3      126.57      124.52      2.78 o 
  -5  -4   3       42.85       42.11      1.69 o 
  -4  -4   3      133.59      128.05      2.48 o 
  -3  -4   3       41.40       36.72      1.16 o 
  -2  -4   3      576.46      641.30      6.33 o 
  -1  -4   3       70.27       69.52      1.14 o 
   0  -4   3      356.15      359.64      4.10 o 
   1  -4   3      193.93      192.26      2.79 o 
   2  -4   3      523.58      513.72      6.15 o 
   3  -4   3      157.89      158.87      2.60 o 
   4  -4   3        0.41        1.64      0.30 o 
   5  -4   3       52.64       50.46      1.65 o 
   6  -4   3       20.73       20.10      1.12 o 
   7  -4   3       19.26       17.51      1.02 o 
   8  -4   3       20.88       19.23      1.50 o 
   9  -4   3        0.35        0.73      1.43 o 
  -8  -3   3       10.78        9.90      1.42 o 
  -7  -3   3        2.74        3.27      0.65 o 
  -6  -3   3       11.47       10.57      0.81 o 
  -5  -3   3      528.93      542.65     14.40 o 
  -4  -3   3       32.25       28.44      1.58 o 
  -3  -3   3      503.67      511.93      6.23 o 
  -2  -3   3      182.63      244.98      3.33 o 
  -1  -3   3        9.73       10.75      0.37 o 
   0  -3   3       48.87       56.92      2.34 o 
   1  -3   3       92.01      105.05      1.72 o 
   2  -3   3      821.99      864.64      9.54 o 
   3  -3   3       16.32       14.55      0.50 o 
   4  -3   3      300.99      294.87      3.38 o 
   5  -3   3       25.91       23.66      0.79 o 
   6  -3   3       58.08       52.14      1.28 o 
   7  -3   3       28.09       25.98      1.54 o 
   8  -3   3       94.19       86.50      2.97 o 
   9  -3   3        3.30        5.11      1.00 o 
  -9  -2   3        2.47        2.70      0.93 o 
  -8  -2   3        5.73        5.62      0.77 o 
  -7  -2   3       23.41       22.88      1.19 o 
  -6  -2   3       21.88       22.26      1.07 o 
  -5  -2   3      281.13      281.52      4.22 o 
  -4  -2   3      707.21      787.16      9.05 o 
  -3  -2   3      222.59      240.42      3.34 o 
  -2  -2   3     1710.06     1685.08     17.54 o 
  -1  -2   3     3508.46     3755.96     38.23 o 
   0  -2   3       18.45       21.74      0.50 o 
   1  -2   3       49.37       51.67      1.02 o 
   2  -2   3      207.37      214.60      2.38 o 
   3  -2   3      307.62      315.37      3.40 o 
   4  -2   3      518.43      497.61      5.16 o 
   5  -2   3      122.95      114.43      1.83 o 
   6  -2   3      597.23      596.09      7.54 o 
   7  -2   3       37.60       41.22      2.12 o 
   8  -2   3        0.01        0.32      0.77 o 
   9  -2   3        0.19       -0.11      1.11 o 
  -9  -1   3        0.07       -0.41      0.75 o 
  -8  -1   3       39.96       40.54      1.57 o 
  -7  -1   3       53.68       58.05      1.76 o 
  -6  -1   3        5.06        5.67      0.85 o 
  -5  -1   3       45.28       43.74      0.97 o 
  -4  -1   3       30.72       34.02      1.09 o 
  -3  -1   3     1570.96     1667.22     15.06 o 
  -2  -1   3     1098.91     1160.91     10.57 o 
  -1  -1   3      216.08      223.54      2.35 o 
   0  -1   3     6565.78     6419.00     81.73 o 
   1  -1   3      852.00      866.89      7.96 o 
   2  -1   3      110.03      117.82      1.50 o 
   3  -1   3      124.66      140.35      1.88 o 
   4  -1   3      382.21      380.73      4.13 o 
   5  -1   3       51.61       53.58      1.16 o 
   6  -1   3       97.87       86.80      6.40 o 
   7  -1   3       17.16       21.09      1.11 o 
   8  -1   3       17.75       18.27      1.21 o 
   9  -1   3       17.01       16.52      2.21 o 
  -9   0   3        3.78        3.97      0.73 o 
  -8   0   3       31.13       31.54      1.36 o 
  -7   0   3       17.47       17.98      0.98 o 
  -6   0   3      275.79      271.12      4.11 o 
  -5   0   3      494.07      486.13      5.91 o 
  -4   0   3       25.10       23.51      0.87 o 
  -3   0   3      824.90      879.34      8.22 o 
  -2   0   3       27.60       25.58      0.54 o 
  -1   0   3      649.18      727.01      6.71 o 
   0   0   3      949.56     1021.88      9.25 o 
   1   0   3       83.02       90.71      1.17 o 
   2   0   3      834.86      896.02      8.36 o 
   3   0   3       33.98       33.09      0.68 o 
   4   0   3        0.66        3.04      0.89 o 
   5   0   3        0.15        1.08      0.46 o 
   6   0   3        1.80        1.90      0.54 o 
   7   0   3        0.65        1.01      0.56 o 
   8   0   3        1.07        0.99      0.82 o 
   9   0   3        3.24        4.90      1.07 o 
  -9   1   3        4.41        4.48      0.91 o 
  -8   1   3        4.44        5.76      1.14 o 
  -7   1   3        0.57        0.34      0.49 o 
  -6   1   3        2.69        2.82      0.42 o 
  -5   1   3      222.34      233.47      2.92 o 
  -4   1   3       33.02       40.45      0.90 o 
  -3   1   3       24.46       21.66      0.68 o 
  -2   1   3      288.22      316.65      3.24 o 
  -1   1   3      453.72      465.22      4.72 o 
   0   1   3      449.61      446.85      4.32 o 
   1   1   3        9.63        9.09      0.47 o 
   2   1   3      456.19      449.40      5.54 o 
   3   1   3       43.13       36.92      1.45 o 
   4   1   3      226.17      224.78      3.44 o 
   5   1   3      112.55      100.18      2.34 o 
   6   1   3        2.49        1.44      0.56 o 
   7   1   3        1.75        0.65      1.07 o 
   8   1   3        2.96        1.70      1.01 o 
  -9   2   3        0.09        0.00      0.71 o 
  -8   2   3        9.08        9.34      1.00 o 
  -7   2   3        2.81        2.74      0.49 o 
  -6   2   3      157.45      153.15      2.32 o 
  -5   2   3       52.12       46.52      1.22 o 
  -4   2   3       69.69       82.70      1.54 o 
  -3   2   3      658.00      630.05      6.10 o 
  -2   2   3      589.06      642.25      7.19 o 
  -1   2   3      237.75      246.77      2.62 o 
   0   2   3        6.84        8.17      0.33 o 
   1   2   3      198.05      221.69      2.47 o 
   2   2   3     1108.11     1202.89     13.04 o 
   3   2   3       23.45       22.60      0.89 o 
   4   2   3      261.55      264.47      3.97 o 
   5   2   3       35.61       33.26      1.24 o 
   6   2   3        0.59        0.75      0.78 o 
   7   2   3        0.79        1.03      0.72 o 
   8   2   3        0.08        1.01      0.79 o 
  -9   3   3        1.02        1.46      0.77 o 
  -8   3   3       18.59       17.04      1.01 o 
  -7   3   3       27.98       28.49      1.48 o 
  -6   3   3       23.00       24.10      0.84 o 
  -5   3   3        0.95        1.11      0.33 o 
  -4   3   3     1535.14     1664.52     15.24 o 
  -3   3   3     1409.09     1495.65     15.92 o 
  -2   3   3        1.41        0.85      0.30 o 
  -1   3   3     1330.06     1408.17     12.82 o 
   0   3   3      245.82      262.43      3.31 o 
   1   3   3      238.21      250.29      2.84 o 
   2   3   3        2.16        2.22      0.48 o 
   3   3   3      101.02       97.81      2.02 o 
   4   3   3      270.55      254.56      4.44 o 
   5   3   3       26.70       26.78      1.52 o 
   6   3   3      144.18      147.51      3.06 o 
   7   3   3       18.56       18.49      1.79 o 
   8   3   3        0.01        0.90      0.76 o 
  -9   4   3        3.52        3.84      0.87 o 
  -8   4   3       17.41       21.79      1.14 o 
  -7   4   3        0.00        0.15      0.48 o 
  -6   4   3      189.70      186.36      3.25 o 
  -5   4   3       16.99       15.60      0.86 o 
  -4   4   3        0.09        0.40      0.39 o 
  -3   4   3       63.00       58.29      1.42 o 
  -2   4   3        5.16        7.68      0.37 o 
  -1   4   3      258.17      244.82      2.85 o 
   0   4   3      107.25      110.25      1.64 o 
   1   4   3      711.68      708.87      7.00 o 
   2   4   3      311.26      318.96      3.67 o 
   3   4   3       12.43       11.31      0.75 o 
   4   4   3       23.57       20.07      1.31 o 
   5   4   3        0.01       -0.48      0.51 o 
   6   4   3       39.74       39.17      2.05 o 
   7   4   3        2.72        2.25      0.86 o 
  -9   5   3        2.84        5.60      2.13 o 
  -8   5   3       41.04       45.50      1.64 o 
  -7   5   3        0.04       -0.48      0.49 o 
  -6   5   3       58.96       64.28      2.02 o 
  -5   5   3       29.70       27.35      1.16 o 
  -4   5   3      120.23      118.30      2.36 o 
  -3   5   3      204.37      219.88      3.38 o 
  -2   5   3      254.53      235.73      2.84 o 
  -1   5   3      550.23      548.98      5.69 o 
   0   5   3        5.40        7.42      0.48 o 
   1   5   3      302.67      312.84      3.70 o 
   2   5   3      360.25      342.84      5.24 o 
   3   5   3       65.00       64.14      1.76 o 
   4   5   3       58.02       50.96      1.66 o 
   5   5   3        5.77        6.41      1.28 o 
   6   5   3        0.63        1.33      0.85 o 
   7   5   3        0.02        0.62      0.91 o 
  -9   6   3        3.98        3.41      0.94 o 
  -8   6   3        1.20        1.37      0.93 o 
  -7   6   3        0.08       -0.61      0.68 o 
  -6   6   3        0.10        0.26      0.52 o 
  -5   6   3       25.32       28.07      1.23 o 
  -4   6   3      536.39      539.08      6.98 o 
  -3   6   3      186.71      160.80      8.39 o 
  -2   6   3       10.81       11.41      0.79 o 
  -1   6   3      331.66      341.77      4.04 o 
   0   6   3      160.65      152.94      2.63 o 
   1   6   3      102.92       99.32      1.79 o 
   2   6   3       10.06       10.70      0.77 o 
   3   6   3      181.80      196.81      4.50 o 
   4   6   3      132.13      130.88      5.51 o 
   5   6   3        3.78        5.16      0.98 o 
   6   6   3        3.47        2.79      1.01 o 
  -8   7   3        6.90        9.81      1.66 o 
  -7   7   3       64.62       60.54      2.52 o 
  -6   7   3       67.29       69.74      5.35 o 
  -5   7   3       57.52       52.11      1.69 o 
  -4   7   3       26.53       24.28      1.15 o 
  -3   7   3       80.18       79.47      1.97 o 
  -2   7   3      471.63      475.19      6.35 o 
  -1   7   3        8.10       11.45      0.78 o 
   0   7   3        0.87        0.05      0.61 o 
   1   7   3       57.06       54.39      1.65 o 
   2   7   3       63.97       58.92      1.77 o 
   3   7   3        8.75       10.66      1.13 o 
   4   7   3        2.44        2.80      0.87 o 
   5   7   3       24.20       24.91      1.81 o 
  -8   8   3       13.66       15.14      1.49 o 
  -7   8   3       20.28       17.68      1.52 o 
  -6   8   3       23.79       22.99      1.61 o 
  -5   8   3       22.40       22.23      1.68 o 
  -4   8   3       91.80       85.36      2.19 o 
  -3   8   3        8.63       10.07      0.82 o 
  -2   8   3       21.92       23.62      1.36 o 
  -1   8   3       42.19       36.61      1.94 o 
   0   8   3       86.28       78.26      2.46 o 
   1   8   3        0.10        0.65      0.53 o 
   2   8   3        9.56        7.80      0.79 o 
   3   8   3        2.07        2.44      2.11 o 
   4   8   3        8.24        7.23      1.16 o 
  -7   9   3        6.60        8.89      1.18 o 
  -6   9   3       38.31       36.94      2.07 o 
  -5   9   3       12.45       11.57      1.24 o 
  -4   9   3       35.78       38.70      2.00 o 
  -3   9   3        0.03        1.19      0.91 o 
  -2   9   3       41.39       40.10      1.52 o 
  -1   9   3       35.08       32.18      1.36 o 
   0   9   3        4.74        8.91      1.01 o 
   1   9   3      115.85      108.12      3.22 o 
   2   9   3        5.48        5.76      0.76 o 
   3   9   3       19.70       19.45      2.22 o 
  -6  10   3       30.60       33.56      2.10 o 
  -5  10   3        2.61        1.82      0.86 o 
  -4  10   3       31.97       31.40      2.67 o 
  -3  10   3        5.35        5.07      0.91 o 
  -2  10   3        3.95        4.78      0.83 o 
  -1  10   3        8.70        8.32      0.80 o 
   0  10   3       22.62       20.54      1.48 o 
   1  10   3        6.41       10.59      1.62 o 
  -3  11   3        0.92        1.69      1.26 o 
  -2  11   3        0.97        2.89      0.88 o 
  -1 -11   4       64.95       68.18      2.88 o 
   0 -11   4       48.27       52.59      2.49 o 
   1 -11   4        0.10        0.15      0.79 o 
   2 -11   4        1.25        1.06      0.65 o 
   3 -11   4       30.74       33.43      2.04 o 
   4 -11   4       14.93       16.89      1.22 o 
  -3 -10   4       42.16       44.02      2.27 o 
  -2 -10   4       44.42       42.90      2.81 o 
  -1 -10   4        5.98        5.11      1.02 o 
   0 -10   4       18.01       19.88      1.51 o 
   1 -10   4        4.03        3.75      0.90 o 
   2 -10   4       50.86       51.62      1.83 o 
   3 -10   4       12.43       12.97      1.03 o 
   4 -10   4        6.53        8.67      0.91 o 
   5 -10   4       12.00       15.45      1.13 o 
   6 -10   4        0.47        2.01      1.28 o 
  -4  -9   4        1.14        1.88      0.64 o 
  -3  -9   4       75.85       70.61      2.74 o 
  -2  -9   4      103.56      100.51      4.72 o 
  -1  -9   4       33.15       31.34      1.75 o 
   0  -9   4       22.25       22.00      1.53 o 
   1  -9   4       75.99       75.22      2.09 o 
   2  -9   4       63.15       59.98      2.90 o 
   3  -9   4       29.30       29.76      1.37 o 
   4  -9   4       11.02       13.02      1.02 o 
   5  -9   4        0.04        0.29      0.97 o 
   6  -9   4        1.78        5.37      0.86 o 
   7  -9   4        0.49        2.11      0.95 o 
  -5  -8   4        1.93        1.59      0.64 o 
  -4  -8   4        0.73        1.48      0.60 o 
  -3  -8   4       60.67       61.02      3.60 o 
  -2  -8   4       15.91       17.20      1.00 o 
  -1  -8   4      376.82      374.21      6.97 o 
   0  -8   4     1272.31     1350.63     15.37 o 
   1  -8   4      299.10      291.96      4.53 o 
   2  -8   4       16.86       18.51      1.03 o 
   3  -8   4       30.66       31.29      1.33 o 
   4  -8   4       70.93       64.67      1.94 o 
   5  -8   4       21.60       19.75      1.17 o 
   6  -8   4        0.33        1.59      0.72 o 
   7  -8   4        0.96        0.07      0.65 o 
  -6  -7   4        1.74        0.42      0.80 o 
  -5  -7   4        7.35        9.17      0.95 o 
  -4  -7   4       26.89       25.88      1.22 o 
  -3  -7   4       49.47       48.24      1.58 o 
  -2  -7   4       11.97       12.83      1.26 o 
  -1  -7   4        3.75        4.26      0.91 o 
   0  -7   4        4.38        4.60      0.57 o 
   1  -7   4       92.71       90.27      2.32 o 
   2  -7   4      713.23      711.19      8.77 o 
   3  -7   4        0.07        0.55      0.53 o 
   4  -7   4        5.94        6.96      0.75 o 
   5  -7   4        0.06        0.21      0.56 o 
   6  -7   4        7.97        9.32      0.86 o 
   7  -7   4        5.20        6.70      0.83 o 
   8  -7   4        9.98        9.14      2.11 o 
  -7  -6   4       16.68       14.20      1.44 o 
  -6  -6   4        0.27        0.29      0.57 o 
  -5  -6   4      100.11       94.19      2.41 o 
  -4  -6   4       28.86       26.60      1.26 o 
  -3  -6   4      129.59      125.93      2.57 o 
  -2  -6   4      309.91      294.43      9.72 o 
  -1  -6   4        6.25        4.20      0.41 o 
   0  -6   4       62.78       63.67      1.23 o 
   1  -6   4      294.73      293.43      4.21 o 
   2  -6   4      128.78      123.64      3.04 o 
   3  -6   4       19.07       17.67      0.92 o 
   4  -6   4       58.40       54.33      1.67 o 
   5  -6   4       10.20       10.53      0.83 o 
   6  -6   4        8.83        7.60      1.25 o 
   7  -6   4        0.46       -0.08      0.58 o 
   8  -6   4        6.75        9.83      2.24 o 
  -8  -5   4        5.81        6.66      1.13 o 
  -7  -5   4        4.07        5.48      1.38 o 
  -6  -5   4      115.75      115.24      2.79 o 
  -5  -5   4      278.63      284.21      4.56 o 
  -4  -5   4       12.66       10.98      1.25 o 
  -3  -5   4      315.13      304.07      5.46 o 
  -2  -5   4      125.89      118.22      2.88 o 
  -1  -5   4        8.77       12.42      0.51 o 
   0  -5   4       69.89       67.20      1.18 o 
   1  -5   4      100.57      103.14      1.98 o 
   2  -5   4      175.12      160.37      2.70 o 
   3  -5   4       11.75       11.52      0.73 o 
   4  -5   4      210.89      195.67      3.28 o 
   5  -5   4        0.73        0.16      0.49 o 
   6  -5   4        7.55        8.30      0.80 o 
   7  -5   4        1.53        2.54      0.84 o 
   8  -5   4        1.30        0.20      0.99 o 
  -8  -4   4        2.06        1.93      0.83 o 
  -7  -4   4       33.63       36.24      1.57 o 
  -6  -4   4       56.98       56.32      1.83 o 
  -5  -4   4        3.32        3.54      0.57 o 
  -4  -4   4      440.77      441.13      5.91 o 
  -3  -4   4     1436.11     1495.76     16.25 o 
  -2  -4   4        0.67        0.49      0.32 o 
  -1  -4   4      352.67      322.41      3.51 o 
   0  -4   4      873.20     1037.39      9.70 o 
   1  -4   4       88.96       76.82      1.14 o 
   2  -4   4       16.21       16.14      0.74 o 
   3  -4   4      118.31      116.01      2.16 o 
   4  -4   4      147.42      143.69      2.58 o 
   5  -4   4        0.48        0.51      0.48 o 
   6  -4   4      116.20      115.52      3.06 o 
   7  -4   4        0.03       -0.06      0.74 o 
   8  -4   4        1.48        2.07      0.98 o 
   9  -4   4        3.40        5.96      1.07 o 
  -8  -3   4       48.23       50.49      1.88 o 
  -7  -3   4        0.57       -0.11      0.49 o 
  -6  -3   4       21.32       21.52      1.10 o 
  -5  -3   4        0.11        0.57      0.43 o 
  -4  -3   4      143.26      139.87      2.55 o 
  -3  -3   4      270.04      254.39      3.65 o 
  -2  -3   4      378.74      433.02      6.03 o 
  -1  -3   4     1026.74     1047.59      9.72 o 
   0  -3   4     1016.54     1097.30     10.12 o 
   1  -3   4     1589.49     1637.68     14.78 o 
   2  -3   4       30.64       37.26      0.75 o 
   3  -3   4       62.60       65.57      1.13 o 
   4  -3   4        1.81        3.15      0.50 o 
   5  -3   4       17.80       15.48      0.77 o 
   6  -3   4       83.27       85.36      2.72 o 
   7  -3   4       19.32       16.83      1.36 o 
   8  -3   4       95.67       99.92      3.34 o 
   9  -3   4        0.61        2.70      0.96 o 
  -9  -2   4        1.82        2.25      1.50 o 
  -8  -2   4       30.27       32.54      1.48 o 
  -7  -2   4       32.36       32.23      1.39 o 
  -6  -2   4      165.40      150.48      2.97 o 
  -5  -2   4       38.00       33.48      1.46 o 
  -4  -2   4       26.12       27.59      2.35 o 
  -3  -2   4      142.67      147.72      2.41 o 
  -2  -2   4     1811.42     2146.56     19.21 o 
  -1  -2   4     2683.15     2914.04     29.77 o 
   0  -2   4      521.05      532.15      5.18 o 
   1  -2   4      281.71      253.05      3.19 o 
   2  -2   4     1265.09     1314.02     14.01 o 
   3  -2   4      206.10      200.33      2.45 o 
   4  -2   4        0.38        0.01      0.30 o 
   5  -2   4       46.45       43.41      1.48 o 
   6  -2   4       53.90       48.25      1.54 o 
   7  -2   4        0.56        1.17      0.68 o 
   8  -2   4       22.55       20.52      2.36 o 
   9  -2   4        0.28        2.47      0.94 o 
  -9  -1   4        0.42        0.75      0.69 o 
  -8  -1   4       14.30       18.10      1.70 o 
  -7  -1   4       34.86       34.98      1.69 o 
  -6  -1   4      181.32      159.32      7.88 o 
  -5  -1   4       16.54       19.94      0.92 o 
  -4  -1   4      853.71      894.25      8.56 o 
  -3  -1   4      414.86      442.77      4.50 o 
  -2  -1   4       26.49       25.13      0.58 o 
  -1  -1   4      618.51      662.49      6.98 o 
   0  -1   4       34.16       23.75      1.13 o 
   1  -1   4      680.24      703.88      7.64 o 
   2  -1   4        1.74        3.05      0.47 o 
   3  -1   4      211.16      215.80      2.56 o 
   4  -1   4      110.81      102.13      1.59 o 
   5  -1   4      133.94      123.40      2.43 o 
   6  -1   4       26.95       23.85      1.15 o 
   7  -1   4        2.59        3.11      0.62 o 
   8  -1   4        8.79        9.55      0.89 o 
  -9   0   4        0.28        0.46      0.77 o 
  -8   0   4        0.64        0.41      0.52 o 
  -7   0   4        0.15        0.56      0.49 o 
  -6   0   4       75.78       68.80      3.48 o 
  -5   0   4       41.04       44.64      1.04 o 
  -4   0   4       76.27       62.82      1.35 o 
  -3   0   4        0.24        0.50      0.21 o 
  -2   0   4      605.87      644.98      6.18 o 
  -1   0   4      204.88      211.87      2.35 o 
   0   0   4        9.78        9.80      0.38 o 
   1   0   4       17.29       19.57      0.51 o 
   2   0   4      191.76      191.23      2.22 o 
   3   0   4      166.94      159.03      2.58 o 
   4   0   4       83.34       73.76      1.71 o 
   5   0   4       20.39       18.37      1.60 o 
   6   0   4       59.56       56.23      1.70 o 
   7   0   4        0.10        0.88      0.78 o 
   8   0   4        0.29        0.80      0.61 o 
  -9   1   4        2.00        2.48      0.91 o 
  -8   1   4        3.32        2.35      0.78 o 
  -7   1   4        1.34        0.66      0.51 o 
  -6   1   4       64.55       61.61      2.13 o 
  -5   1   4        8.73        7.23      0.55 o 
  -4   1   4     1224.30     1262.53     11.77 o 
  -3   1   4       63.77       90.07      1.66 o 
  -2   1   4      236.81      217.28      4.28 o 
  -1   1   4     1665.30     1670.89     14.98 o 
   0   1   4      298.26      354.04      3.62 o 
   1   1   4       67.92       71.04      1.06 o 
   2   1   4        0.03        0.02      0.29 o 
   3   1   4      111.46      107.04      2.06 o 
   4   1   4      236.21      225.85      3.55 o 
   5   1   4       27.39       29.09      1.62 o 
   6   1   4       38.77       40.36      1.47 o 
   7   1   4       27.38       27.62      1.87 o 
   8   1   4        0.56        1.24      0.78 o 
  -9   2   4       32.63       35.54      1.93 o 
  -8   2   4        8.44       10.28      1.10 o 
  -7   2   4       40.49       41.66      1.42 o 
  -6   2   4       48.22       41.63      1.53 o 
  -5   2   4      149.95      144.72      2.11 o 
  -4   2   4       25.50       22.78      0.77 o 
  -3   2   4        4.94        4.21      0.52 o 
  -2   2   4     5498.63     5590.67    118.00 o 
  -1   2   4      903.35      949.26     10.22 o 
   0   2   4      321.49      321.93      3.42 o 
   1   2   4      880.56      936.23      8.79 o 
   2   2   4       23.14       23.06      1.20 o 
   3   2   4       77.55       75.39      1.74 o 
   4   2   4       17.39       17.42      1.38 o 
   5   2   4        2.55        2.46      0.54 o 
   6   2   4       44.45       43.50      1.59 o 
   7   2   4        3.98        2.38      0.68 o 
   8   2   4       29.26       30.32      1.92 o 
  -9   3   4       19.39       23.22      2.03 o 
  -8   3   4       18.34       22.12      1.46 o 
  -7   3   4       57.46       53.29      1.64 o 
  -6   3   4       36.14       30.91      2.86 o 
  -5   3   4        0.01        0.59      0.45 o 
  -4   3   4      294.03      323.75      4.44 o 
  -3   3   4       57.09       50.58      1.29 o 
  -2   3   4       85.08      107.22      1.94 o 
  -1   3   4      103.99      121.40      1.89 o 
   0   3   4      535.11      540.27      5.44 o 
   1   3   4      327.82      321.40      3.55 o 
   2   3   4        9.38       10.39      0.67 o 
   3   3   4      123.66      111.17      2.28 o 
   4   3   4       58.80       55.33      1.64 o 
   5   3   4       20.27       21.09      1.23 o 
   6   3   4        2.88        1.79      0.66 o 
   7   3   4        2.41        4.64      0.93 o 
  -9   4   4        0.57        0.33      2.06 o 
  -8   4   4        3.35        3.07      0.92 o 
  -7   4   4       52.69       51.22      1.65 o 
  -6   4   4      101.95       93.07      3.71 o 
  -5   4   4       76.09       78.03      2.70 o 
  -4   4   4       13.03       10.42      0.71 o 
  -3   4   4       97.50       94.83      1.94 o 
  -2   4   4      213.06      209.90      3.18 o 
  -1   4   4      151.71      164.81      2.93 o 
   0   4   4      789.40      768.22      7.57 o 
   1   4   4      259.49      234.19      2.89 o 
   2   4   4       43.09       41.98      1.33 o 
   3   4   4      205.66      204.82      5.27 o 
   4   4   4        7.67        5.47      0.66 o 
   5   4   4       43.37       36.21      1.45 o 
   6   4   4        7.98        7.85      1.07 o 
   7   4   4        2.01        1.82      0.86 o 
  -9   5   4        7.61       10.02      0.92 o 
  -8   5   4        0.01       -0.10      0.55 o 
  -7   5   4       31.15       29.93      1.32 o 
  -6   5   4       20.73       19.99      1.08 o 
  -5   5   4      113.15      101.53      2.30 o 
  -4   5   4       68.68       62.27      1.67 o 
  -3   5   4        5.23        4.02      0.53 o 
  -2   5   4      291.07      274.04      4.04 o 
  -1   5   4        0.04        0.21      0.38 o 
   0   5   4       59.50       55.23      1.20 o 
   1   5   4      260.06      259.92      3.26 o 
   2   5   4      287.81      292.44      4.42 o 
   3   5   4       37.37       36.80      1.37 o 
   4   5   4       54.83       58.52      2.05 o 
   5   5   4       84.51       91.04      3.14 o 
   6   5   4       15.92       13.27      2.46 o 
  -9   6   4        9.50       10.52      1.27 o 
  -8   6   4        0.04        1.79      1.45 o 
  -7   6   4       28.30       26.55      1.31 o 
  -6   6   4       44.03       45.53      1.62 o 
  -5   6   4      225.66      202.42      5.94 o 
  -4   6   4      232.45      222.91      3.74 o 
  -3   6   4      261.48      246.04      3.91 o 
  -2   6   4       11.16       11.51      0.80 o 
  -1   6   4      384.70      357.98      6.30 o 
   0   6   4      573.28      542.65      5.93 o 
   1   6   4        5.89        7.46      0.69 o 
   2   6   4        4.67        4.66      0.65 o 
   3   6   4       13.64       12.70      1.13 o 
   4   6   4       25.01       25.64      2.74 o 
   5   6   4        1.47        2.26      1.11 o 
  -8   7   4        0.29       -0.08      0.80 o 
  -7   7   4       55.52       60.61      2.57 o 
  -6   7   4       45.26       45.52      1.66 o 
  -5   7   4      152.78      142.87      3.01 o 
  -4   7   4        5.70        5.05      0.89 o 
  -3   7   4        2.61        2.89      0.65 o 
  -2   7   4      478.13      453.27      6.22 o 
  -1   7   4        9.26       10.10      0.97 o 
   0   7   4        4.32        3.02      0.89 o 
   1   7   4        4.36        2.99      0.60 o 
   2   7   4       99.25       98.91      2.42 o 
   3   7   4        2.62        2.96      0.69 o 
   4   7   4        6.11        3.47      0.96 o 
   5   7   4        1.00        1.23      0.89 o 
  -8   8   4       10.26       11.19      1.31 o 
  -7   8   4        1.01        1.87      1.12 o 
  -6   8   4        1.63        1.88      0.77 o 
  -5   8   4       33.80       32.63      1.43 o 
  -4   8   4      119.33      114.35      3.17 o 
  -3   8   4       34.61       34.53      1.40 o 
  -2   8   4       20.53       23.71      1.15 o 
  -1   8   4        5.91        7.16      0.91 o 
   0   8   4       95.23       94.90      4.09 o 
   1   8   4        0.02        0.65      0.85 o 
   2   8   4        7.86       11.01      0.92 o 
   3   8   4       47.50       45.60      1.78 o 
   4   8   4        0.32        0.98      0.86 o 
  -7   9   4        0.54        1.99      0.85 o 
  -6   9   4        0.23        0.59      0.74 o 
  -5   9   4       24.90       25.17      1.70 o 
  -4   9   4       14.58       14.98      2.62 o 
  -3   9   4       50.17       49.88      1.73 o 
  -2   9   4       72.39       73.22      2.11 o 
  -1   9   4       15.21       13.70      1.23 o 
   0   9   4       14.24       16.43      1.33 o 
   1   9   4       21.59       19.55      2.75 o 
   2   9   4       40.26       42.18      3.21 o 
  -5  10   4        6.81        8.87      2.14 o 
  -4  10   4        8.89        7.90      1.14 o 
  -3  10   4       61.88       66.73      3.71 o 
  -2  10   4       22.69       25.68      1.61 o 
  -1  10   4        1.14        1.72      0.77 o 
   0  10   4        0.01        1.05      0.74 o 
   1  10   4        6.53       10.32      2.28 o 
  -1 -11   5       33.77       37.90      2.19 o 
   0 -11   5       13.57       13.37      1.40 o 
   1 -11   5        0.48        2.06      0.90 o 
   2 -11   5        6.39        6.41      1.10 o 
   3 -11   5        6.62        7.09      0.92 o 
   4 -11   5       26.58       28.92      1.55 o 
  -3 -10   5       37.85       34.87      2.08 o 
  -2 -10   5       14.44       13.70      1.62 o 
  -1 -10   5       54.60       53.45      2.47 o 
   0 -10   5        9.09       10.79      1.23 o 
   1 -10   5       44.70       46.24      4.22 o 
   2 -10   5        0.95        0.85      0.66 o 
   3 -10   5       18.67       16.47      1.14 o 
   4 -10   5       28.20       26.86      1.43 o 
   5 -10   5       13.78       13.35      1.12 o 
   6 -10   5        3.19        4.76      0.88 o 
  -4  -9   5       12.64       13.98      1.06 o 
  -3  -9   5        3.69        2.71      0.76 o 
  -2  -9   5        6.99        5.78      0.96 o 
  -1  -9   5       35.97       36.62      1.94 o 
   0  -9   5        1.71        1.48      0.68 o 
   1  -9   5      191.65      194.19      3.67 o 
   2  -9   5      369.95      384.33      5.82 o 
   3  -9   5      125.92      123.53      2.86 o 
   4  -9   5        0.19        0.23      0.66 o 
   5  -9   5       15.89       18.71      1.21 o 
   6  -9   5       15.53       14.35      1.39 o 
  -5  -8   5        0.08        0.38      0.85 o 
  -4  -8   5        0.03        0.21      0.51 o 
  -3  -8   5       14.43       14.61      1.25 o 
  -2  -8   5        5.81        6.67      0.95 o 
  -1  -8   5        0.54        0.32      0.69 o 
   0  -8   5       14.92       15.31      2.16 o 
   1  -8   5        6.08        5.04      0.81 o 
   2  -8   5      126.67      128.41      2.75 o 
   3  -8   5       16.81       17.24      1.08 o 
   4  -8   5      170.86      173.43      3.52 o 
   5  -8   5        0.30        0.87      0.64 o 
   6  -8   5        1.08        3.10      0.71 o 
   7  -8   5        0.12        0.58      0.65 o 
  -6  -7   5       83.04       88.72      3.05 o 
  -5  -7   5        2.57        3.25      0.68 o 
  -4  -7   5       23.15       23.31      1.50 o 
  -3  -7   5       51.18       40.92      3.90 o 
  -2  -7   5       26.45       26.29      1.13 o 
  -1  -7   5      170.60      174.12      3.06 o 
   0  -7   5      152.69      158.59      2.92 o 
   1  -7   5       41.85       43.50      1.42 o 
   2  -7   5       17.31       18.44      1.02 o 
   3  -7   5      313.71      322.18      4.91 o 
   4  -7   5        0.02        0.25      0.57 o 
   5  -7   5        0.68        0.02      0.57 o 
   6  -7   5        8.30        9.44      0.91 o 
   7  -7   5        0.04        1.19      0.67 o 
   8  -7   5        3.65        4.57      1.58 o 
  -7  -6   5       15.69       16.27      1.21 o 
  -6  -6   5       21.32       21.45      1.21 o 
  -5  -6   5       12.39       12.39      0.93 o 
  -4  -6   5      406.01      417.76      9.71 o 
  -3  -6   5       55.10       55.41      1.63 o 
  -2  -6   5       64.36       63.44      1.68 o 
  -1  -6   5      539.44      520.41     14.67 o 
   0  -6   5      155.84      158.08      2.22 o 
   1  -6   5      112.49      112.48      2.54 o 
   2  -6   5        0.54        0.30      0.47 o 
   3  -6   5        6.87        8.12      0.80 o 
   4  -6   5       19.14       19.39      1.04 o 
   5  -6   5       44.92       45.13      1.57 o 
   6  -6   5       23.23       20.69      1.16 o 
   7  -6   5        0.20        0.43      0.80 o 
   8  -6   5        5.47        5.39      1.12 o 
  -7  -5   5       10.79       11.58      1.03 o 
  -6  -5   5        1.19        1.45      0.54 o 
  -5  -5   5       70.70       69.86      1.98 o 
  -4  -5   5      147.76      145.88      2.87 o 
  -3  -5   5       39.76       37.67      1.28 o 
  -2  -5   5     1180.52     1168.14     40.98 o 
  -1  -5   5      528.01      549.75      5.69 o 
   0  -5   5       42.77       43.06      0.94 o 
   1  -5   5      261.52      252.35      4.50 o 
   2  -5   5      337.69      334.67      4.67 o 
   3  -5   5        9.99        8.54      0.69 o 
   4  -5   5        3.34        4.53      0.62 o 
   5  -5   5       42.93       41.80      1.61 o 
   6  -5   5       12.68       12.33      0.93 o 
   7  -5   5        2.80        4.16      0.96 o 
   8  -5   5       10.79       12.75      1.38 o 
  -8  -4   5       21.47       25.26      1.40 o 
  -7  -4   5      191.47      200.39      3.99 o 
  -6  -4   5       84.58       80.40      2.66 o 
  -5  -4   5       40.72       36.55      1.36 o 
  -4  -4   5       11.30        8.79      0.70 o 
  -3  -4   5        9.06        6.99      0.72 o 
  -2  -4   5      133.90      138.50      2.16 o 
  -1  -4   5       10.31       14.04      0.62 o 
   0  -4   5       80.97       64.72      1.15 o 
   1  -4   5      687.26      722.83      8.03 o 
   2  -4   5      441.31      458.04      5.80 o 
   3  -4   5      168.27      170.17      2.88 o 
   4  -4   5        3.50        3.59      0.57 o 
   5  -4   5       11.54       11.52      0.82 o 
   6  -4   5        0.39        0.47      0.88 o 
   7  -4   5        0.03        0.80      0.79 o 
   8  -4   5        4.04        3.76      1.10 o 
  -8  -3   5        4.32        5.42      0.81 o 
  -7  -3   5       11.91       12.12      1.08 o 
  -6  -3   5       32.98       30.15      1.34 o 
  -5  -3   5      295.28      282.24      6.79 o 
  -4  -3   5      221.09      206.41      3.35 o 
  -3  -3   5        7.25        3.72      0.46 o 
  -2  -3   5       30.54       24.32      0.79 o 
  -1  -3   5      130.81      132.17      1.78 o 
   0  -3   5     2969.99     3270.59     28.90 o 
   1  -3   5      490.77      478.41      4.89 o 
   2  -3   5       28.38       30.11      0.75 o 
   3  -3   5       96.65       91.11      1.50 o 
   4  -3   5       62.97       60.32      1.36 o 
   5  -3   5       19.52       18.01      0.89 o 
   6  -3   5        0.06       -0.50      0.71 o 
   7  -3   5       12.53       11.91      1.22 o 
   8  -3   5        7.13        6.37      1.10 o 
  -9  -2   5        3.19        5.08      1.29 o 
  -8  -2   5        3.26        4.23      1.12 o 
  -7  -2   5       25.71       24.80      1.64 o 
  -6  -2   5        2.67        2.05      0.57 o 
  -5  -2   5      161.88      166.92      2.97 o 
  -4  -2   5      313.27      303.22      4.30 o 
  -3  -2   5      463.46      489.40      5.02 o 
  -2  -2   5      314.04      337.98      3.62 o 
  -1  -2   5        0.36        0.01      0.37 o 
   0  -2   5      161.44      159.60      2.02 o 
   1  -2   5      266.21      279.84      3.60 o 
   2  -2   5      476.87      493.46      5.06 o 
   3  -2   5      172.19      170.69      2.25 o 
   4  -2   5       53.23       50.39      1.10 o 
   5  -2   5       82.62       77.36      1.85 o 
   6  -2   5        1.87        1.77      0.67 o 
   7  -2   5       45.17       40.55      2.01 o 
   8  -2   5       14.66       14.53      1.38 o 
  -9  -1   5        0.00       -0.71      0.69 o 
  -8  -1   5       23.64       27.08      1.35 o 
  -7  -1   5        1.36        0.72      0.56 o 
  -6  -1   5       10.72        9.84      1.20 o 
  -5  -1   5       79.57       76.64      1.81 o 
  -4  -1   5       84.91       70.65      2.24 o 
  -3  -1   5      281.20      292.88      4.12 o 
  -2  -1   5      263.17      236.37      2.71 o 
  -1  -1   5      893.67      986.58      9.21 o 
   0  -1   5      453.79      480.74     11.20 o 
   1  -1   5      150.25      150.22      4.74 o 
   2  -1   5        7.43        6.36      0.44 o 
   3  -1   5       26.21       25.93      0.74 o 
   4  -1   5        5.73        5.07      0.57 o 
   5  -1   5       28.47       26.31      1.11 o 
   6  -1   5        5.67        4.79      0.64 o 
   7  -1   5        0.21        0.76      0.55 o 
   8  -1   5        8.76        8.83      1.20 o 
  -9   0   5       28.14       33.41      1.96 o 
  -8   0   5      136.63      143.47      3.90 o 
  -7   0   5       25.22       23.36      1.20 o 
  -6   0   5       16.05       16.53      0.92 o 
  -5   0   5        2.81        3.36      0.41 o 
  -4   0   5      204.60      213.00      3.62 o 
  -3   0   5      128.69      123.50      1.72 o 
  -2   0   5     2227.86     2212.46     19.76 o 
  -1   0   5      365.64      436.62      4.44 o 
   0   0   5      523.10      528.74      5.25 o 
   1   0   5      368.89      372.77      3.91 o 
   2   0   5       17.46       23.26      0.59 o 
   3   0   5       58.72       64.82      1.55 o 
   4   0   5       19.67       18.87      0.91 o 
   5   0   5       27.10       26.41      1.14 o 
   6   0   5       11.74       10.35      0.84 o 
   7   0   5       10.31       12.14      0.95 o 
   8   0   5        0.63        1.73      0.64 o 
  -9   1   5        3.33        5.85      1.20 o 
  -8   1   5        6.48        7.22      1.01 o 
  -7   1   5      161.45      162.31      3.96 o 
  -6   1   5        0.07        0.06      0.40 o 
  -5   1   5      106.79      103.64      1.75 o 
  -4   1   5       39.52       41.58      0.95 o 
  -3   1   5      179.21      208.86      2.51 o 
  -2   1   5        2.85        1.60      0.26 o 
  -1   1   5        0.03        0.28      0.22 o 
   0   1   5     3693.81     3964.48     48.12 o 
   1   1   5       35.81       33.12      0.73 o 
   2   1   5      678.35      698.18      8.32 o 
   3   1   5      254.57      247.24      4.99 o 
   4   1   5        3.58        3.27      0.53 o 
   5   1   5        2.36        1.74      0.50 o 
   6   1   5       22.46       21.82      1.44 o 
   7   1   5        0.06        1.69      0.58 o 
   8   1   5        4.41        5.29      0.78 o 
  -9   2   5        1.00        1.59      1.09 o 
  -8   2   5       14.74       15.32      1.28 o 
  -7   2   5       67.06       66.31      2.38 o 
  -6   2   5        1.42        1.36      0.51 o 
  -5   2   5      192.76      178.83      3.03 o 
  -4   2   5        5.61        4.84      0.37 o 
  -3   2   5        9.92       15.78      0.72 o 
  -2   2   5       20.73       30.12      0.64 o 
  -1   2   5       23.97       23.84      1.24 o 
   0   2   5      304.72      355.82      3.83 o 
   1   2   5      277.83      296.90      3.76 o 
   2   2   5      632.81      673.48      9.01 o 
   3   2   5       29.49       28.61      1.26 o 
   4   2   5       38.88       37.11      1.33 o 
   5   2   5        2.18        0.57      0.49 o 
   6   2   5        2.43        2.92      0.86 o 
   7   2   5       13.02       13.91      1.01 o 
  -9   3   5       13.66       16.63      1.46 o 
  -8   3   5       12.17       10.72      1.60 o 
  -7   3   5        0.05       -0.20      0.51 o 
  -6   3   5       92.92       86.68      2.65 o 
  -5   3   5      304.99      295.99      4.41 o 
  -4   3   5       18.14       14.00      0.78 o 
  -3   3   5      556.55      582.60      7.10 o 
  -2   3   5        6.37       13.74      0.69 o 
  -1   3   5       69.94       71.98      1.22 o 
   0   3   5        7.20        7.17      0.42 o 
   1   3   5       12.40       15.08      0.80 o 
   2   3   5      296.59      300.73      4.37 o 
   3   3   5        1.40        1.63      0.51 o 
   4   3   5      105.00      106.19      2.43 o 
   5   3   5       64.47       57.84      1.97 o 
   6   3   5        4.15        5.37      0.73 o 
   7   3   5       14.29       13.50      1.33 o 
  -9   4   5        2.13        3.76      2.76 o 
  -8   4   5        5.76        5.44      1.25 o 
  -7   4   5       15.65       16.39      1.10 o 
  -6   4   5        0.05        0.44      0.51 o 
  -5   4   5       93.34       86.35      8.31 o 
  -4   4   5      141.85      133.51      2.58 o 
  -3   4   5      525.04      500.57      6.39 o 
  -2   4   5      139.70      142.57      2.73 o 
  -1   4   5      134.34      130.88      1.90 o 
   0   4   5        6.66        5.90      0.44 o 
   1   4   5       93.70       89.26      1.96 o 
   2   4   5      149.48      144.14      2.76 o 
   3   4   5      141.15      138.81      2.81 o 
   4   4   5      179.27      181.82      3.48 o 
   5   4   5        0.01        0.48      1.01 o 
   6   4   5       25.10       28.17      1.42 o 
  -9   5   5        0.20        0.39      1.80 o 
  -8   5   5       46.45       52.95      4.15 o 
  -7   5   5        7.85        8.16      0.84 o 
  -6   5   5        0.43        0.35      0.53 o 
  -5   5   5       99.77       93.20      2.72 o 
  -4   5   5      133.07      133.04      2.68 o 
  -3   5   5      345.22      317.78     16.84 o 
  -2   5   5      108.60      105.56      2.21 o 
  -1   5   5      566.49      563.48      9.11 o 
   0   5   5        5.77        5.00      0.50 o 
   1   5   5      371.01      365.75      5.17 o 
   2   5   5       89.83       81.32      2.05 o 
   3   5   5       39.63       39.92      1.77 o 
   4   5   5       18.24       16.65      1.57 o 
   5   5   5        3.45        3.49      0.97 o 
   6   5   5        8.95       10.51      1.27 o 
  -8   6   5        6.83       10.35      0.92 o 
  -7   6   5        0.03        1.01      0.59 o 
  -6   6   5       40.59       41.61      1.59 o 
  -5   6   5       66.77       65.79      2.34 o 
  -4   6   5      166.92      156.19      3.04 o 
  -3   6   5      416.87      390.46      6.59 o 
  -2   6   5       11.56        9.03      0.81 o 
  -1   6   5       27.58       27.12      1.24 o 
   0   6   5      496.62      508.46      6.67 o 
   1   6   5       13.80       12.82      1.16 o 
   2   6   5        3.33        3.62      0.65 o 
   3   6   5       10.07        9.57      0.87 o 
   4   6   5       27.57       26.48      1.34 o 
   5   6   5        2.77        3.18      0.96 o 
  -8   7   5        0.00        0.22      0.80 o 
  -7   7   5       16.37       14.34      1.05 o 
  -6   7   5       63.99       65.20      2.06 o 
  -5   7   5        0.44        0.44      0.51 o 
  -4   7   5       71.90       66.67      1.95 o 
  -3   7   5        4.87        5.38      0.68 o 
  -2   7   5      122.97      119.14      3.03 o 
  -1   7   5       22.63       22.20      1.10 o 
   0   7   5        5.23        4.81      0.83 o 
   1   7   5       71.97       75.22      3.96 o 
   2   7   5       93.66      104.78      2.59 o 
   3   7   5        8.43       10.73      1.02 o 
   4   7   5        0.54        1.11      0.64 o 
  -7   8   5        2.12        3.41      0.92 o 
  -6   8   5        3.46        3.75      1.53 o 
  -5   8   5        0.53        0.94      0.57 o 
  -4   8   5       32.62       32.68      1.43 o 
  -3   8   5       23.83       25.01      1.24 o 
  -2   8   5        7.76        7.22      0.71 o 
  -1   8   5      125.25      127.55      3.33 o 
   0   8   5       72.80       66.26      2.56 o 
   1   8   5       28.22       30.18      3.23 o 
   2   8   5       11.81       12.73      1.23 o 
   3   8   5       13.24       16.59      1.75 o 
  -6   9   5        2.85        4.65      1.01 o 
  -5   9   5        0.34        0.94      0.70 o 
  -4   9   5      101.17      109.34      2.76 o 
  -3   9   5       22.54       23.32      1.42 o 
  -2   9   5       58.37       59.61      1.96 o 
  -1   9   5       64.80       62.29      2.53 o 
   0   9   5        6.10        5.62      1.02 o 
   1   9   5       13.05       10.68      1.18 o 
   2   9   5        1.66        1.96      1.69 o 
  -4  10   5       13.81       13.68      2.67 o 
  -3  10   5        2.80        3.00      0.90 o 
  -2  10   5       23.09       24.16      1.65 o 
  -1  10   5       25.17       27.73      1.80 o 
  -1 -11   6       16.58       15.68      1.51 o 
   0 -11   6       28.43       28.30      2.41 o 
   1 -11   6        9.52       12.03      1.39 o 
   2 -11   6        0.03        0.72      1.05 o 
   3 -11   6       10.23       12.92      1.14 o 
  -3 -10   6       39.73       38.33      2.20 o 
  -2 -10   6        6.50        6.31      1.05 o 
  -1 -10   6        0.99        0.68      0.78 o 
   0 -10   6       15.00       13.60      1.49 o 
   1 -10   6        5.46        6.98      1.93 o 
   2 -10   6        7.99        7.48      0.89 o 
   3 -10   6       20.91       24.68      1.64 o 
   4 -10   6       33.18       34.65      2.18 o 
   5 -10   6       31.56       31.59      1.80 o 
  -4  -9   6       18.17       18.56      1.56 o 
  -3  -9   6       17.79       20.85      1.82 o 
  -2  -9   6       17.82       18.75      1.48 o 
  -1  -9   6       13.57       14.95      1.36 o 
   0  -9   6        0.18        0.79      0.73 o 
   1  -9   6       10.30        9.55      0.88 o 
   2  -9   6       22.17       22.83      1.52 o 
   3  -9   6       20.05       20.48      1.37 o 
   4  -9   6      112.26      115.29      2.89 o 
   5  -9   6        7.42        6.79      0.93 o 
   6  -9   6       13.44       16.61      1.22 o 
  -5  -8   6       80.80       79.70      4.42 o 
  -4  -8   6       82.69       85.59      2.89 o 
  -3  -8   6        7.76        8.15      1.00 o 
  -2  -8   6       56.95       59.28      2.43 o 
  -1  -8   6        0.19        0.13      0.70 o 
   0  -8   6       37.95       38.61      1.93 o 
   1  -8   6       29.01       28.86      1.30 o 
   2  -8   6       27.90       26.81      1.28 o 
   3  -8   6      102.77      100.07      2.51 o 
   4  -8   6       12.74       13.62      1.07 o 
   5  -8   6       62.71       67.29      2.13 o 
   6  -8   6       10.51       11.58      1.04 o 
   7  -8   6        0.40        2.66      0.97 o 
  -6  -7   6        5.67        6.75      0.84 o 
  -5  -7   6       23.53       24.43      1.36 o 
  -4  -7   6       26.33       27.23      1.28 o 
  -3  -7   6      164.73      157.73      4.06 o 
  -2  -7   6      399.86      399.62      8.10 o 
  -1  -7   6        1.60        1.75      0.72 o 
   0  -7   6      112.65      113.41      2.41 o 
   1  -7   6      228.99      232.01      3.87 o 
   2  -7   6      177.78      170.00      3.19 o 
   3  -7   6       31.86       29.74      1.32 o 
   4  -7   6        1.23        0.20      0.61 o 
   5  -7   6        2.05        2.00      0.68 o 
   6  -7   6        0.59        0.84      0.65 o 
   7  -7   6       10.88       13.72      1.37 o 
  -7  -6   6       61.31       61.63      2.23 o 
  -6  -6   6        4.65        3.74      0.68 o 
  -5  -6   6       28.94       31.12      1.40 o 
  -4  -6   6        1.69        1.56      0.55 o 
  -3  -6   6       98.31       89.65      5.06 o 
  -2  -6   6      126.45      126.12      2.53 o 
  -1  -6   6      138.12      139.01      2.57 o 
   0  -6   6      677.82      680.22      8.34 o 
   1  -6   6        0.36        0.91      0.52 o 
   2  -6   6       82.89       75.53      3.03 o 
   3  -6   6      103.24      101.41      2.33 o 
   4  -6   6       11.46       11.32      0.89 o 
   5  -6   6        4.66        4.70      0.70 o 
   6  -6   6        0.03        0.59      0.57 o 
   7  -6   6        3.15        3.01      0.95 o 
   8  -6   6        0.18        0.74      0.94 o 
  -7  -5   6       47.83       46.62      1.89 o 
  -6  -5   6        8.63        6.79      0.77 o 
  -5  -5   6      311.08      301.00      4.86 o 
  -4  -5   6       49.30       43.04      1.49 o 
  -3  -5   6       87.49       68.93      1.81 o 
  -2  -5   6        3.35        3.76      0.58 o 
  -1  -5   6       20.45       18.39      0.72 o 
   0  -5   6       53.17       55.10      1.13 o 
   1  -5   6      174.48      177.68      3.02 o 
   2  -5   6      225.46      207.66      8.66 o 
   3  -5   6       65.99       60.18      3.91 o 
   4  -5   6      135.02      126.69      2.63 o 
   5  -5   6        6.03        5.45      0.70 o 
   6  -5   6        0.33        1.04      1.44 o 
   7  -5   6        1.19        1.72      0.85 o 
   8  -5   6        0.16        2.16      0.97 o 
  -8  -4   6       18.61       17.60      1.75 o 
  -7  -4   6        4.43        3.91      0.95 o 
  -6  -4   6      115.94      110.21      2.63 o 
  -5  -4   6       38.26       35.03      1.36 o 
  -4  -4   6        9.30       12.31      1.68 o 
  -3  -4   6      450.42      440.06      5.84 o 
  -2  -4   6      117.10       96.16      4.47 o 
  -1  -4   6        2.64        2.35      0.31 o 
   0  -4   6       39.54       35.70      0.87 o 
   1  -4   6       42.73       34.77      0.86 o 
   2  -4   6      919.04      996.50     11.40 o 
   3  -4   6        0.65        1.34      0.47 o 
   4  -4   6      170.75      160.94      3.16 o 
   5  -4   6        5.94        6.19      0.93 o 
   6  -4   6        1.55        1.30      0.74 o 
   7  -4   6        0.39        0.72      0.84 o 
   8  -4   6        0.00       -0.49      0.83 o 
  -8  -3   6       24.10       23.53      1.34 o 
  -7  -3   6        0.32        0.28      0.52 o 
  -6  -3   6        3.48        2.89      0.56 o 
  -5  -3   6      180.58      164.38      3.08 o 
  -4  -3   6       32.43       29.29      2.06 o 
  -3  -3   6      298.96      298.43      4.26 o 
  -2  -3   6       30.77       21.98      0.88 o 
  -1  -3   6      705.95      691.79      6.85 o 
   0  -3   6       25.73       28.98      0.79 o 
   1  -3   6       22.63       21.32      0.68 o 
   2  -3   6      125.09      128.29      1.89 o 
   3  -3   6       58.15       53.78      1.36 o 
   4  -3   6      242.40      238.22      4.56 o 
   5  -3   6        9.34        9.56      1.70 o 
   6  -3   6       11.99       13.52      1.25 o 
   7  -3   6        8.34        8.43      1.14 o 
   8  -3   6        0.42        1.21      0.94 o 
  -9  -2   6        0.00        1.21      0.73 o 
  -8  -2   6       22.89       23.08      1.32 o 
  -7  -2   6        4.61        5.05      0.92 o 
  -6  -2   6       13.43       13.62      1.16 o 
  -5  -2   6        7.78        8.30      0.70 o 
  -4  -2   6       11.26        9.85      0.67 o 
  -3  -2   6      384.09      371.81      4.09 o 
  -2  -2   6        6.73       11.05      0.48 o 
  -1  -2   6      536.20      530.51      6.26 o 
   0  -2   6      177.05      154.69      2.08 o 
   1  -2   6      557.78      561.85      5.72 o 
   2  -2   6        1.90        2.65      0.34 o 
   3  -2   6       35.82       33.33      0.93 o 
   4  -2   6        0.22        0.68      0.44 o 
   5  -2   6        6.76        6.68      0.65 o 
   6  -2   6        2.80        2.58      0.80 o 
   7  -2   6        0.65        0.27      0.72 o 
   8  -2   6        0.51        1.09      1.15 o 
  -9  -1   6       10.45        8.70      1.17 o 
  -8  -1   6       17.39       18.25      1.43 o 
  -7  -1   6       46.67       47.90      1.91 o 
  -6  -1   6      580.55      599.50      7.83 o 
  -5  -1   6       40.35       33.15      1.51 o 
  -4  -1   6        0.52        1.41      0.50 o 
  -3  -1   6        0.76        2.21      0.31 o 
  -2  -1   6      212.55      230.44      2.77 o 
  -1  -1   6      516.99      469.43      4.86 o 
   0  -1   6      624.68      622.98      7.17 o 
   1  -1   6      144.86      151.92      2.38 o 
   2  -1   6      122.26      111.43      3.08 o 
   3  -1   6        2.38        3.67      1.30 o 
   4  -1   6        8.71        7.62      0.66 o 
   5  -1   6        4.39        5.17      0.62 o 
   6  -1   6       15.58       16.18      0.97 o 
   7  -1   6        7.12        6.88      1.06 o 
   8  -1   6        0.19        2.50      0.90 o 
  -9   0   6       27.80       27.23      1.80 o 
  -8   0   6        0.50        1.41      0.79 o 
  -7   0   6        1.26        2.20      0.83 o 
  -6   0   6       27.39       27.75      1.21 o 
  -5   0   6      209.60      206.09      7.56 o 
  -4   0   6       62.10       57.96      1.16 o 
  -3   0   6        2.03        1.04      0.48 o 
  -2   0   6       97.73      114.05      1.67 o 
  -1   0   6       62.16       76.76      1.30 o 
   0   0   6       17.85       19.02      0.62 o 
   1   0   6      107.02       85.24      1.39 o 
   2   0   6      705.95      742.49      8.90 o 
   3   0   6      143.43      136.71      2.53 o 
   4   0   6      208.07      199.89      3.40 o 
   5   0   6       27.00       27.67      1.20 o 
   6   0   6        3.29        2.70      0.62 o 
   7   0   6        0.23        0.55      0.55 o 
   8   0   6        5.47        6.00      1.07 o 
  -9   1   6        5.28        5.86      1.05 o 
  -8   1   6      168.34      159.64      4.20 o 
  -7   1   6        0.12        0.56      0.77 o 
  -6   1   6      215.32      221.84      4.73 o 
  -5   1   6       14.10       11.51      1.15 o 
  -4   1   6       67.46       62.48      1.20 o 
  -3   1   6      279.61      261.52      3.08 o 
  -2   1   6       50.23       53.32      1.02 o 
  -1   1   6      113.64      149.47      2.32 o 
   0   1   6        0.05        1.25      0.29 o 
   1   1   6      108.47      107.93      1.62 o 
   2   1   6      115.45      124.42      2.34 o 
   3   1   6      116.37      111.18      2.31 o 
   4   1   6      142.88      140.15      2.78 o 
   5   1   6        2.76        3.85      0.61 o 
   6   1   6       12.86       14.23      0.98 o 
   7   1   6        0.03        0.91      0.59 o 
  -9   2   6        5.96        7.91      1.28 o 
  -8   2   6       51.90       52.94      2.35 o 
  -7   2   6       36.30       35.11      2.54 o 
  -6   2   6      112.13      109.11      3.91 o 
  -5   2   6        8.24        7.90      0.69 o 
  -4   2   6      558.43      574.81      7.17 o 
  -3   2   6      483.14      487.12      6.15 o 
  -2   2   6       90.00       83.99      1.33 o 
  -1   2   6      810.02      858.77      8.28 o 
   0   2   6       31.61       39.18      0.91 o 
   1   2   6       13.23       14.51      0.54 o 
   2   2   6      108.92      112.10      2.28 o 
   3   2   6        3.65        4.72      0.60 o 
   4   2   6       17.16       16.30      0.96 o 
   5   2   6       20.56       19.69      1.11 o 
   6   2   6       42.96       43.33      1.68 o 
   7   2   6       10.93       10.15      0.99 o 
  -9   3   6       96.36       99.82      3.38 o 
  -8   3   6       49.58       56.29      2.39 o 
  -7   3   6       27.31       30.02      1.52 o 
  -6   3   6       37.75       37.03      2.89 o 
  -5   3   6        4.13        4.50      0.60 o 
  -4   3   6       16.41       16.32      0.88 o 
  -3   3   6       19.23       20.38      0.91 o 
  -2   3   6      287.74      271.56      3.94 o 
  -1   3   6      510.15      492.20      5.18 o 
   0   3   6        1.13        1.93      0.33 o 
   1   3   6      148.73      136.45      2.56 o 
   2   3   6        0.37        0.34      0.45 o 
   3   3   6       29.05       26.08      1.15 o 
   4   3   6       37.18       35.10      1.53 o 
   5   3   6       42.42       40.46      1.58 o 
   6   3   6       26.94       27.45      1.87 o 
  -9   4   6        0.54        1.58      0.81 o 
  -8   4   6        3.61        5.36      1.00 o 
  -7   4   6       22.77       22.73      2.08 o 
  -6   4   6      103.21      105.47      2.49 o 
  -5   4   6        0.11       -0.20      0.52 o 
  -4   4   6        0.15        1.19      0.48 o 
  -3   4   6      145.27      137.25      2.63 o 
  -2   4   6       35.95       38.92      1.44 o 
  -1   4   6      117.92      117.88      2.29 o 
   0   4   6        1.90        0.60      0.35 o 
   1   4   6      522.71      537.93      6.99 o 
   2   4   6       11.86        9.06      0.78 o 
   3   4   6       78.47       75.98      2.08 o 
   4   4   6        3.38        4.79      0.70 o 
   5   4   6       36.47       32.43      1.56 o 
   6   4   6       13.36       14.15      1.10 o 
  -9   5   6        2.28        4.64      0.97 o 
  -8   5   6        3.88        3.23      0.65 o 
  -7   5   6       54.90       55.90      2.16 o 
  -6   5   6       25.86       28.64      1.54 o 
  -5   5   6       29.24       25.52      1.19 o 
  -4   5   6      162.29      162.04      3.09 o 
  -3   5   6       11.64       12.94      0.87 o 
  -2   5   6      396.82      383.79     11.54 o 
  -1   5   6      414.51      402.01      5.53 o 
   0   5   6       94.31       88.50      2.73 o 
   1   5   6       19.06       21.75      1.10 o 
   2   5   6       92.59       95.40      2.33 o 
   3   5   6        2.36        1.89      0.63 o 
   4   5   6        1.70        1.97      0.64 o 
   5   5   6        4.53        5.13      0.79 o 
  -8   6   6        0.90        2.49      0.69 o 
  -7   6   6        2.82        3.21      0.73 o 
  -6   6   6        4.73        7.13      0.80 o 
  -5   6   6       98.00       89.62      2.33 o 
  -4   6   6      117.37      120.98      3.54 o 
  -3   6   6       45.46       39.59      1.62 o 
  -2   6   6      335.24      324.25      6.18 o 
  -1   6   6       59.51       51.18      1.59 o 
   0   6   6       59.25       57.56      2.28 o 
   1   6   6        0.40        1.32      0.70 o 
   2   6   6       73.56       71.25      2.06 o 
   3   6   6      118.19      124.15      2.93 o 
   4   6   6       40.18       39.44      1.68 o 
  -8   7   6        0.00        0.19      1.73 o 
  -7   7   6        0.01        1.15      0.86 o 
  -6   7   6       14.49       15.80      1.08 o 
  -5   7   6        3.34        3.78      0.65 o 
  -4   7   6       16.42       16.65      1.03 o 
  -3   7   6        6.01        6.28      0.71 o 
  -2   7   6       76.69       76.66      2.66 o 
  -1   7   6       23.56       25.01      1.55 o 
   0   7   6       62.32       57.39      2.35 o 
   1   7   6       60.46       57.06      2.42 o 
   2   7   6       36.15       35.94      3.76 o 
   3   7   6        7.30        9.32      0.96 o 
  -7   8   6        7.24       10.77      1.29 o 
  -6   8   6       23.25       27.44      1.43 o 
  -5   8   6       10.17        9.36      1.06 o 
  -4   8   6        8.90        8.64      0.87 o 
  -3   8   6        8.20        8.09      0.78 o 
  -2   8   6      140.07      139.18      3.89 o 
  -1   8   6        9.56        8.91      1.07 o 
   0   8   6       74.08       76.27      2.86 o 
   1   8   6       13.54       14.89      1.51 o 
   2   8   6        1.09        1.22      1.09 o 
  -5   9   6        1.90        4.78      1.19 o 
  -4   9   6       35.54       34.05      1.56 o 
  -3   9   6       17.46       19.14      1.27 o 
  -2   9   6       21.67       21.15      1.59 o 
  -1   9   6       34.29       37.77      2.08 o 
   0   9   6       23.18       26.08      1.80 o 
   1   9   6        5.52        8.28      1.13 o 
   1 -11   7       11.24       10.22      1.91 o 
   2 -11   7        1.40        2.91      0.95 o 
  -2 -10   7        6.14        6.42      1.09 o 
  -1 -10   7       32.47       37.87      2.91 o 
   0 -10   7       32.34       32.46      2.03 o 
   1 -10   7        4.63        4.40      1.01 o 
   2 -10   7        2.40        1.98      0.90 o 
   3 -10   7        1.12        1.45      0.76 o 
   4 -10   7        7.96        9.16      1.02 o 
  -4  -9   7       29.82       29.62      1.93 o 
  -3  -9   7      130.49      118.10      4.16 o 
  -2  -9   7       32.40       35.06      2.03 o 
  -1  -9   7       19.88       16.90      1.44 o 
   0  -9   7       43.04       46.26      2.71 o 
   1  -9   7        7.04        8.27      1.25 o 
   2  -9   7       25.00       25.76      1.32 o 
   3  -9   7        0.33        0.32      0.81 o 
   4  -9   7        4.48        5.66      0.90 o 
   5  -9   7       45.44       44.60      1.87 o 
  -5  -8   7       21.42       23.15      1.33 o 
  -4  -8   7       13.89       15.08      1.38 o 
  -3  -8   7       13.07       14.55      1.34 o 
  -2  -8   7        1.86        1.16      0.80 o 
  -1  -8   7      232.54      225.90      5.23 o 
   0  -8   7      105.60      100.44      3.24 o 
   1  -8   7       10.37       10.89      0.88 o 
   2  -8   7       39.19       41.60      1.60 o 
   3  -8   7       30.01       29.64      1.43 o 
   4  -8   7       94.26       95.24      2.56 o 
   5  -8   7        2.50        2.44      0.77 o 
   6  -8   7        0.44        0.80      0.75 o 
  -6  -7   7        2.87        2.99      0.80 o 
  -5  -7   7       53.00       45.72      1.94 o 
  -4  -7   7       22.60       21.28      1.17 o 
  -3  -7   7       10.40       10.74      0.84 o 
  -2  -7   7       26.93       26.84      2.19 o 
  -1  -7   7       51.43       53.13      2.20 o 
   0  -7   7       22.12       20.84      1.42 o 
   1  -7   7      166.47      170.64      3.25 o 
   2  -7   7      122.30      122.41      2.73 o 
   3  -7   7       38.22       40.43      1.58 o 
   4  -7   7       59.75       63.94      2.01 o 
   5  -7   7       18.25       17.85      1.25 o 
   6  -7   7        5.71        4.76      1.05 o 
   7  -7   7        3.69        6.44      1.25 o 
  -6  -6   7       66.99       69.05      2.20 o 
  -5  -6   7        3.37        3.97      0.86 o 
  -4  -6   7        3.35        6.39      0.70 o 
  -3  -6   7      273.95      248.90      5.30 o 
  -2  -6   7        6.49        4.83      0.81 o 
  -1  -6   7       24.23       17.64      1.26 o 
   0  -6   7       23.60       24.95      1.08 o 
   1  -6   7       67.58       66.69      1.80 o 
   2  -6   7        6.85        6.94      0.74 o 
   3  -6   7      103.92       99.97      2.92 o 
   4  -6   7       52.93       52.08      2.66 o 
   5  -6   7        0.20        1.67      0.64 o 
   6  -6   7       16.13       16.05      1.48 o 
   7  -6   7        1.40        2.01      2.14 o 
  -7  -5   7        0.45        1.47      0.72 o 
  -6  -5   7       57.11       53.72      1.86 o 
  -5  -5   7       40.29       37.46      1.49 o 
  -4  -5   7      521.54      488.66      6.72 o 
  -3  -5   7        5.35        4.97      0.60 o 
  -2  -5   7      131.31      137.30      2.64 o 
  -1  -5   7      206.81      193.97      4.90 o 
   0  -5   7        7.93        7.33      0.59 o 
   1  -5   7        0.14        0.55      0.44 o 
   2  -5   7       28.14       26.29      1.13 o 
   3  -5   7       10.02        8.84      0.79 o 
   4  -5   7       89.49       82.08      2.11 o 
   5  -5   7       29.42       24.83      1.56 o 
   6  -5   7       90.57       88.64      3.11 o 
   7  -5   7        0.05        2.27      0.93 o 
  -8  -4   7        1.90        3.34      0.73 o 
  -7  -4   7       11.01       10.17      0.95 o 
  -6  -4   7       38.79       31.14      1.38 o 
  -5  -4   7       34.63       29.14      1.28 o 
  -4  -4   7       21.67       22.49      1.07 o 
  -3  -4   7      140.86      121.15      2.45 o 
  -2  -4   7      166.42      161.30      3.59 o 
  -1  -4   7      171.67      155.62      2.22 o 
   0  -4   7       75.94       74.13      1.39 o 
   1  -4   7      271.38      262.95      3.23 o 
   2  -4   7       13.61       10.76      0.74 o 
   3  -4   7        1.35        1.87      0.49 o 
   4  -4   7       39.94       37.70      1.80 o 
   5  -4   7       12.38       13.60      1.27 o 
   6  -4   7       19.83       21.82      1.61 o 
   7  -4   7        0.00       -0.08      0.89 o 
  -8  -3   7       26.07       27.95      2.18 o 
  -7  -3   7        2.37        2.47      0.62 o 
  -6  -3   7        3.62        3.51      0.59 o 
  -5  -3   7       13.59       10.25      0.82 o 
  -4  -3   7        0.62        1.35      0.49 o 
  -3  -3   7        0.05       -0.51      0.40 o 
  -2  -3   7       55.23       56.70      1.16 o 
  -1  -3   7      275.27      266.15      3.22 o 
   0  -3   7       58.59       63.40      1.26 o 
   1  -3   7      236.97      218.40      3.22 o 
   2  -3   7        1.07        2.07      0.55 o 
   3  -3   7       79.44       72.71      1.76 o 
   4  -3   7       24.92       25.07      1.64 o 
   5  -3   7        5.03        6.02      0.90 o 
   6  -3   7        1.94        2.51      0.83 o 
   7  -3   7        0.16        1.10      0.80 o 
  -8  -2   7        5.53        5.27      0.96 o 
  -7  -2   7        5.30        6.44      1.48 o 
  -6  -2   7       51.56       50.08      1.64 o 
  -5  -2   7       11.60        8.81      0.76 o 
  -4  -2   7      648.40      618.70      7.73 o 
  -3  -2   7       20.31       17.05      0.62 o 
  -2  -2   7       42.11       40.86      0.97 o 
  -1  -2   7        0.40        0.84      0.29 o 
   0  -2   7        8.67        9.63      0.52 o 
   1  -2   7      206.58      191.79      2.55 o 
   2  -2   7        4.42        6.14      0.45 o 
   3  -2   7       45.86       44.93      1.45 o 
   4  -2   7       14.50       13.69      1.16 o 
   5  -2   7        3.61        4.63      0.81 o 
   6  -2   7        7.81        8.58      2.16 o 
   7  -2   7        0.03        1.54      0.85 o 
  -9  -1   7        0.55        1.79      0.82 o 
  -8  -1   7        2.11        1.85      0.76 o 
  -7  -1   7      262.53      255.08      5.54 o 
  -6  -1   7       45.32       45.18      3.22 o 
  -5  -1   7      101.12      105.66      2.29 o 
  -4  -1   7      196.16      186.49      9.22 o 
  -3  -1   7        4.81        3.61      0.39 o 
  -2  -1   7      190.00      175.02      2.37 o 
  -1  -1   7       40.87       47.42      1.06 o 
   0  -1   7      170.08      180.35      2.41 o 
   1  -1   7        1.95        2.13      0.58 o 
   2  -1   7       63.76       62.02      1.44 o 
   3  -1   7      111.41       97.21      4.00 o 
   4  -1   7       51.43       55.16      1.63 o 
   5  -1   7       28.52       26.80      1.22 o 
   6  -1   7       33.34       31.76      1.37 o 
   7  -1   7        1.35        1.45      0.79 o 
  -9   0   7       43.67       45.10      2.78 o 
  -8   0   7        4.87        4.67      0.92 o 
  -7   0   7        2.95        2.18      0.82 o 
  -6   0   7      387.60      403.99      7.38 o 
  -5   0   7       52.97       50.33      2.04 o 
  -4   0   7     1042.22     1061.49     10.28 o 
  -3   0   7      138.70      143.04      2.09 o 
  -2   0   7      132.87      132.76      2.23 o 
  -1   0   7      214.12      202.17      3.01 o 
   0   0   7      134.49      128.36      1.91 o 
   1   0   7      185.04      191.94      2.53 o 
   2   0   7        2.50        2.31      0.84 o 
   3   0   7       80.13       73.50      5.74 o 
   4   0   7       49.69       46.45      2.87 o 
   5   0   7       31.70       29.35      1.30 o 
   6   0   7        4.86        5.41      0.73 o 
   7   0   7        3.69        4.97      0.75 o 
  -9   1   7       16.11       18.45      1.55 o 
  -8   1   7        0.10        0.77      0.77 o 
  -7   1   7      113.02      120.79      3.57 o 
  -6   1   7      245.32      247.30      5.23 o 
  -5   1   7      161.42      160.80      2.92 o 
  -4   1   7      259.50      232.64     10.73 o 
  -3   1   7       35.74       29.55      0.85 o 
  -2   1   7     1038.39     1072.81     10.24 o 
  -1   1   7       58.20       58.70      1.26 o 
   0   1   7      118.32      114.10      1.78 o 
   1   1   7      379.81      398.56      4.42 o 
   2   1   7       42.53       39.65      3.93 o 
   3   1   7        5.75        5.66      0.72 o 
   4   1   7       32.40       31.35      1.30 o 
   5   1   7        2.73        3.52      0.64 o 
   6   1   7        0.97        1.18      0.65 o 
   7   1   7       10.49        9.73      0.94 o 
  -9   2   7        1.50        3.79      0.92 o 
  -8   2   7       20.82       18.38      1.49 o 
  -7   2   7      264.89      271.37      5.81 o 
  -6   2   7       22.43       24.12      1.50 o 
  -5   2   7      160.40      158.75      2.96 o 
  -4   2   7       82.78       81.09      5.18 o 
  -3   2   7        8.47        8.30      0.65 o 
  -2   2   7       33.88       30.49      1.07 o 
  -1   2   7       81.23       68.41      1.29 o 
   0   2   7      315.55      320.85      3.77 o 
   1   2   7       66.53       62.34      1.77 o 
   2   2   7       20.01       19.57      1.00 o 
   3   2   7       33.01       29.62      1.59 o 
   4   2   7        3.89        4.31      0.65 o 
   5   2   7        1.06        0.26      0.54 o 
   6   2   7        1.44        1.44      0.63 o 
  -9   3   7        0.53        1.26      1.03 o 
  -8   3   7        8.41        7.30      1.08 o 
  -7   3   7        6.65        6.04      0.94 o 
  -6   3   7       12.80       11.45      1.11 o 
  -5   3   7      179.66      181.41      3.32 o 
  -4   3   7       59.92       50.21      1.54 o 
  -3   3   7        0.78        1.20      0.47 o 
  -2   3   7        2.65        2.06      0.43 o 
  -1   3   7      111.24      103.75      2.96 o 
   0   3   7       27.91       23.45      1.33 o 
   1   3   7        0.00       -0.08      0.57 o 
   2   3   7       31.85       26.09      1.17 o 
   3   3   7      147.07      154.13      3.12 o 
   4   3   7        0.03        0.07      0.52 o 
   5   3   7        5.92        6.04      0.76 o 
   6   3   7        7.34        7.14      0.84 o 
  -8   4   7        9.74        9.68      1.14 o 
  -7   4   7       37.29       33.41      1.46 o 
  -6   4   7       47.77       44.85      1.61 o 
  -5   4   7      207.82      190.09      4.25 o 
  -4   4   7       23.20       26.52      1.17 o 
  -3   4   7      249.32      239.25      3.89 o 
  -2   4   7      101.25       99.60      2.81 o 
  -1   4   7        4.77        4.88      0.61 o 
   0   4   7      290.22      303.34      5.85 o 
   1   4   7      166.24      165.46      3.40 o 
   2   4   7      122.83      122.37      4.08 o 
   3   4   7        7.46        7.00      0.74 o 
   4   4   7        0.07       -0.18      0.54 o 
   5   4   7        0.02       -0.19      0.57 o 
  -8   5   7        0.42        1.89      0.66 o 
  -7   5   7        5.23        6.19      0.78 o 
  -6   5   7       13.09       15.89      4.04 o 
  -5   5   7       18.47       17.52      1.76 o 
  -4   5   7        0.00        1.49      0.52 o 
  -3   5   7      215.86      196.02      3.51 o 
  -2   5   7       81.52       85.71      2.69 o 
  -1   5   7      183.68      175.26      4.52 o 
   0   5   7      393.62      397.63      7.31 o 
   1   5   7      127.38      123.76      3.53 o 
   2   5   7       15.01       16.70      1.05 o 
   3   5   7        0.01        0.52      0.86 o 
   4   5   7       59.75       60.33      2.06 o 
   5   5   7       40.19       44.74      1.82 o 
  -8   6   7        0.59        1.46      0.84 o 
  -7   6   7        7.37       10.17      0.93 o 
  -6   6   7        2.33        1.96      0.62 o 
  -5   6   7        1.36        1.51      0.56 o 
  -4   6   7        6.69        6.26      0.73 o 
  -3   6   7        0.79        0.98      0.53 o 
  -2   6   7       13.28       13.44      0.90 o 
  -1   6   7       23.34       22.50      1.45 o 
   0   6   7       25.38       28.63      1.70 o 
   1   6   7       22.64       20.73      1.50 o 
   2   6   7       39.50       36.38      1.98 o 
   3   6   7        4.95        5.63      0.94 o 
   4   6   7        5.95        7.12      0.84 o 
  -7   7   7        7.06        8.23      1.15 o 
  -6   7   7        0.09        0.51      0.78 o 
  -5   7   7       42.49       44.55      1.73 o 
  -4   7   7       38.92       41.61      1.62 o 
  -3   7   7       49.37       46.40      2.05 o 
  -2   7   7        4.63        6.30      1.64 o 
  -1   7   7       31.28       30.67      1.76 o 
   0   7   7       84.25       90.76      3.14 o 
   1   7   7        5.46        6.65      1.12 o 
   2   7   7       30.61       34.06      2.01 o 
   3   7   7        0.39        2.50      0.84 o 
  -6   8   7       19.59       20.92      1.44 o 
  -5   8   7       52.04       53.38      1.96 o 
  -4   8   7        1.10        0.75      0.56 o 
  -3   8   7       37.18       39.24      2.25 o 
  -2   8   7       36.66       36.97      2.03 o 
  -1   8   7       24.68       27.06      1.77 o 
   0   8   7       26.75       26.82      1.80 o 
   1   8   7       61.98       63.84      2.79 o 
  -4   9   7       26.86       30.06      1.54 o 
  -3   9   7       93.45       97.00      3.40 o 
  -2   9   7        4.09        5.69      1.05 o 
  -1   9   7       18.94       23.42      1.73 o 
  -2 -10   8       96.40      106.29      3.84 o 
  -1 -10   8       50.81       48.82      2.56 o 
   0 -10   8        7.22       10.16      1.81 o 
   1 -10   8        5.77        4.56      1.04 o 
   2 -10   8       15.19       15.48      1.51 o 
   3 -10   8        0.69        1.34      0.73 o 
  -3  -9   8       15.35       13.51      1.39 o 
  -2  -9   8        6.87        6.58      1.07 o 
  -1  -9   8        0.37        0.50      0.78 o 
   0  -9   8       16.78       15.42      1.42 o 
   1  -9   8       82.04       86.30      3.33 o 
   2  -9   8        7.79        7.57      0.88 o 
   3  -9   8        3.43        3.22      0.75 o 
   4  -9   8        4.22        6.21      0.92 o 
   5  -9   8        1.91        2.33      0.83 o 
  -4  -8   8        0.40        0.73      0.78 o 
  -3  -8   8        2.45        1.78      0.81 o 
  -2  -8   8       20.01       19.82      1.52 o 
  -1  -8   8        5.23        5.88      0.97 o 
   0  -8   8       56.01       56.82      2.43 o 
   1  -8   8       11.67       12.26      1.68 o 
   2  -8   8        0.33        0.58      0.58 o 
   3  -8   8       61.24       68.81      2.17 o 
   4  -8   8       13.14       14.04      1.10 o 
   5  -8   8       11.38       13.39      1.15 o 
   6  -8   8       19.33       23.46      1.80 o 
  -5  -7   8       45.40       42.41      1.75 o 
  -4  -7   8      140.44      146.41      3.23 o 
  -3  -7   8       37.08       34.98      1.90 o 
  -2  -7   8       10.11       13.29      1.27 o 
  -1  -7   8      115.18      102.50      3.21 o 
   0  -7   8        0.00        1.00      0.67 o 
   1  -7   8        2.22        2.77      0.62 o 
   2  -7   8       43.99       43.88      2.23 o 
   3  -7   8       16.79       15.45      1.08 o 
   4  -7   8        0.06        0.37      0.62 o 
   5  -7   8       18.10       18.13      1.30 o 
   6  -7   8        0.62        0.74      1.26 o 
  -6  -6   8        4.73        5.42      0.82 o 
  -5  -6   8       12.43       19.09      1.14 o 
  -4  -6   8       65.09       61.17      1.92 o 
  -3  -6   8       60.54       55.85      1.74 o 
  -2  -6   8      577.50      533.49      7.13 o 
  -1  -6   8       62.64       58.42      2.25 o 
   0  -6   8      105.36      110.23      2.39 o 
   1  -6   8       39.00       36.38      1.35 o 
   2  -6   8        0.70        0.97      0.85 o 
   3  -6   8        0.35        0.08      0.67 o 
   4  -6   8        0.04        0.47      0.64 o 
   5  -6   8        0.16        1.30      0.78 o 
   6  -6   8        3.36        3.30      1.00 o 
   7  -6   8        7.93        6.88      1.20 o 
  -7  -5   8       42.18       45.25      1.83 o 
  -6  -5   8        0.04        0.03      0.48 o 
  -5  -5   8        5.53        5.03      0.66 o 
  -4  -5   8       14.13       11.00      0.84 o 
  -3  -5   8       36.84       27.44      1.97 o 
  -2  -5   8        0.06        1.27      0.44 o 
  -1  -5   8       12.88        9.54      0.69 o 
   0  -5   8      164.04      149.88      2.81 o 
   1  -5   8       13.48       10.54      0.94 o 
   2  -5   8       62.88       64.19      1.82 o 
   3  -5   8       23.42       25.13      1.52 o 
   4  -5   8       10.89       11.86      0.91 o 
   5  -5   8        1.27        0.99      0.81 o 
   6  -5   8        7.69        6.14      1.06 o 
   7  -5   8        0.05       -1.01      0.80 o 
  -7  -4   8       54.43       51.80      2.39 o 
  -6  -4   8       15.81       12.51      1.17 o 
  -5  -4   8       19.88       22.28      1.26 o 
  -4  -4   8       13.98       10.80      1.02 o 
  -3  -4   8        3.66        4.99      0.58 o 
  -2  -4   8       14.58       13.68      1.52 o 
  -1  -4   8       30.35       26.30      0.85 o 
   0  -4   8      124.77      122.67      1.99 o 
   1  -4   8       27.85       24.99      1.05 o 
   2  -4   8       23.30       25.37      2.22 o 
   3  -4   8       30.71       32.44      1.27 o 
   4  -4   8       12.76       10.82      1.09 o 
   5  -4   8        1.74        3.28      1.27 o 
   6  -4   8       11.86        8.87      1.13 o 
   7  -4   8        0.49        1.20      0.91 o 
  -8  -3   8        2.52        2.91      0.85 o 
  -7  -3   8       68.42       64.36      2.16 o 
  -6  -3   8       17.82       20.91      1.13 o 
  -5  -3   8      148.11      155.93      3.11 o 
  -4  -3   8       80.49       70.11      1.90 o 
  -3  -3   8        0.88        2.15      0.52 o 
  -2  -3   8       74.87       69.41      1.40 o 
  -1  -3   8        1.13        0.32      0.60 o 
   0  -3   8       12.50       12.99      0.65 o 
   1  -3   8        6.72        6.20      0.58 o 
   2  -3   8       26.26       23.23      0.83 o 
   3  -3   8        5.69        4.70      0.79 o 
   4  -3   8        3.35        3.73      0.84 o 
   5  -3   8       12.11       11.50      1.20 o 
   6  -3   8        2.63        1.68      1.11 o 
   7  -3   8        0.00        0.05      0.77 o 
  -8  -2   8        0.11        1.06      0.70 o 
  -7  -2   8        0.26        0.53      0.85 o 
  -6  -2   8        1.66        2.32      0.70 o 
  -5  -2   8      800.33      811.87      9.98 o 
  -4  -2   8       24.91       21.24      1.43 o 
  -3  -2   8      319.53      314.32      4.56 o 
  -2  -2   8      314.23      311.44      3.74 o 
  -1  -2   8       87.92       88.47      1.62 o 
   0  -2   8       26.96       22.84      1.38 o 
   1  -2   8       11.58       13.40      0.64 o 
   2  -2   8      101.48       96.08      3.22 o 
   3  -2   8        0.36        0.95      0.49 o 
   4  -2   8       32.88       30.25      1.66 o 
   5  -2   8       12.84       16.59      1.38 o 
   6  -2   8        1.94        1.19      0.82 o 
   7  -2   8        0.83        1.39      1.17 o 
  -8  -1   8       16.65       17.87      1.50 o 
  -7  -1   8       56.77       53.17      2.34 o 
  -6  -1   8        6.86        6.33      0.95 o 
  -5  -1   8       24.70       26.46      1.16 o 
  -4  -1   8      268.40      283.88      4.27 o 
  -3  -1   8      442.90      457.01      5.08 o 
  -2  -1   8     1673.43     1715.16     15.92 o 
  -1  -1   8      194.98      188.27      2.60 o 
   0  -1   8       16.91       17.46      0.72 o 
   1  -1   8       38.78       33.72      1.09 o 
   2  -1   8       34.69       31.93      1.49 o 
   3  -1   8       60.75       57.79      1.69 o 
   4  -1   8        5.45        5.49      0.71 o 
   5  -1   8        8.85        9.04      0.84 o 
   6  -1   8       17.49       16.77      1.41 o 
   7  -1   8        5.18        6.54      1.08 o 
  -8   0   8       42.33       43.64      2.83 o 
  -7   0   8       10.10       11.31      1.17 o 
  -6   0   8       26.47       28.71      1.67 o 
  -5   0   8      232.23      243.38      5.14 o 
  -4   0   8      661.43      690.23      8.44 o 
  -3   0   8      334.00      325.83      3.90 o 
  -2   0   8       74.31       74.53      1.44 o 
  -1   0   8       94.62       89.40      1.87 o 
   0   0   8      537.85      550.25      5.85 o 
   1   0   8       37.42       33.97      0.96 o 
   2   0   8       22.44       22.66      1.07 o 
   3   0   8      113.16      107.11      4.31 o 
   4   0   8        7.60        6.35      0.91 o 
   5   0   8        1.70        2.66      1.11 o 
   6   0   8        2.38        2.66      0.63 o 
  -8   1   8       14.31       14.60      1.48 o 
  -7   1   8        4.14        5.31      0.95 o 
  -6   1   8      109.74      110.78      3.31 o 
  -5   1   8      154.08      149.97      2.89 o 
  -4   1   8       47.09       44.10      1.44 o 
  -3   1   8      448.75      446.22      5.95 o 
  -2   1   8      136.80      133.87      2.05 o 
  -1   1   8      133.73      123.62      1.96 o 
   0   1   8        5.94        7.42      0.51 o 
   1   1   8      184.06      179.72      3.14 o 
   2   1   8      148.97      144.71      2.86 o 
   3   1   8        6.40        5.88      0.70 o 
   4   1   8        2.71        3.23      0.62 o 
   5   1   8        1.78        1.17      0.60 o 
   6   1   8        2.56        3.08      0.70 o 
  -8   2   8        3.21        2.63      0.87 o 
  -7   2   8        1.89        2.47      0.81 o 
  -6   2   8       44.19       38.23      1.91 o 
  -5   2   8       26.46       21.83      1.09 o 
  -4   2   8      229.08      225.83      3.77 o 
  -3   2   8      223.80      226.55      3.69 o 
  -2   2   8       10.42        7.00      0.63 o 
  -1   2   8        0.09        1.58      0.51 o 
   0   2   8       21.28       20.69      0.76 o 
   1   2   8       55.76       53.60      1.60 o 
   2   2   8       35.08       32.81      1.52 o 
   3   2   8       20.49       19.45      1.10 o 
   4   2   8       14.55       13.41      0.98 o 
   5   2   8       13.58       14.89      1.07 o 
   6   2   8        0.49        1.14      0.60 o 
  -8   3   8        5.76        5.90      1.02 o 
  -7   3   8        0.01        0.88      0.71 o 
  -6   3   8        2.25        2.23      0.59 o 
  -5   3   8      154.61      135.47      2.86 o 
  -4   3   8      122.79      111.00      2.47 o 
  -3   3   8      220.42      206.51      4.51 o 
  -2   3   8        5.90        0.80      0.60 o 
  -1   3   8      380.75      363.50      5.62 o 
   0   3   8       21.48       20.96      1.34 o 
   1   3   8       12.42       12.45      0.85 o 
   2   3   8       70.53       78.12      2.13 o 
   3   3   8       48.82       47.56      1.72 o 
   4   3   8       56.44       61.83      2.03 o 
   5   3   8       24.30       24.31      1.35 o 
  -8   4   8        5.50        7.28      1.08 o 
  -7   4   8        3.22        2.68      0.64 o 
  -6   4   8        1.89        2.47      0.58 o 
  -5   4   8       20.72       18.12      1.06 o 
  -4   4   8       41.44       35.52      1.77 o 
  -3   4   8       16.26       18.87      1.01 o 
  -2   4   8       65.94       52.66      1.61 o 
  -1   4   8      154.00      148.49      2.85 o 
   0   4   8       26.53       27.88      1.62 o 
   1   4   8      137.57      135.10      3.71 o 
   2   4   8      158.68      163.09      3.36 o 
   3   4   8       55.85       52.19      1.85 o 
   4   4   8        1.06        2.15      1.15 o 
   5   4   8        1.29        1.72      0.65 o 
  -8   5   8       13.00       15.99      1.43 o 
  -7   5   8        0.44        0.99      0.65 o 
  -6   5   8       16.04       15.33      1.06 o 
  -5   5   8        1.60        1.42      0.74 o 
  -4   5   8        1.73        1.22      0.51 o 
  -3   5   8        7.98       10.08      0.80 o 
  -2   5   8        0.36        0.71      0.53 o 
  -1   5   8       22.19       25.04      1.57 o 
   0   5   8        2.95        2.05      0.79 o 
   1   5   8        5.42        6.22      0.94 o 
   2   5   8        0.53        0.66      0.75 o 
   3   5   8       12.94       12.80      1.01 o 
   4   5   8        6.71        6.22      0.97 o 
  -7   6   8        7.13        6.59      0.86 o 
  -6   6   8       32.49       34.36      1.55 o 
  -5   6   8        8.42        7.65      0.82 o 
  -4   6   8        2.26        5.27      0.72 o 
  -3   6   8       27.52       30.09      1.35 o 
  -2   6   8       35.26       33.80      1.90 o 
  -1   6   8       42.74       41.46      2.05 o 
   0   6   8        0.10        0.44      0.73 o 
   1   6   8       58.25       62.98      2.66 o 
   2   6   8       17.75       19.93      1.59 o 
   3   6   8       23.45       22.09      1.69 o 
  -6   7   8       17.94       18.41      1.48 o 
  -5   7   8        0.01        0.25      0.52 o 
  -4   7   8       55.55       53.93      1.91 o 
  -3   7   8       14.03       13.30      1.33 o 
  -2   7   8       29.04       31.31      1.86 o 
  -1   7   8       86.85       94.07      3.28 o 
   0   7   8       27.89       30.00      1.85 o 
   1   7   8       19.20       21.79      1.69 o 
   2   7   8       19.92       19.91      2.45 o 
  -5   8   8       15.54       13.41      1.09 o 
  -4   8   8        8.12        7.30      0.87 o 
  -3   8   8        3.18        2.97      0.92 o 
  -2   8   8       43.18       46.50      3.00 o 
  -1   8   8       48.92       48.84      2.43 o 
   0   8   8        9.54       12.11      1.52 o 
   0 -10   9        0.67        2.81      1.35 o 
   1 -10   9        2.65        1.64      1.12 o 
   2 -10   9       31.82       34.06      2.16 o 
  -3  -9   9        1.30        1.21      0.84 o 
  -2  -9   9        4.51        7.03      1.14 o 
  -1  -9   9        4.54        5.49      1.04 o 
   0  -9   9        1.62        1.76      0.93 o 
   1  -9   9        8.81        8.93      1.18 o 
   2  -9   9       19.93       17.68      1.55 o 
   3  -9   9        1.28        1.09      0.83 o 
   4  -9   9        3.81        6.30      0.91 o 
  -4  -8   9        1.35        0.10      0.74 o 
  -3  -8   9      131.68      136.80      4.21 o 
  -2  -8   9      104.36      106.14      3.58 o 
  -1  -8   9       41.52       31.53      1.90 o 
   0  -8   9        1.02        0.50      0.69 o 
   1  -8   9       14.48       13.92      1.34 o 
   2  -8   9        0.08        0.70      0.68 o 
   3  -8   9        3.47        5.01      0.79 o 
   4  -8   9       18.29       17.96      1.23 o 
   5  -8   9        0.45        0.94      0.91 o 
  -5  -7   9       19.03       22.47      1.30 o 
  -4  -7   9       17.13       17.32      1.91 o 
  -3  -7   9       26.76       34.06      1.96 o 
  -2  -7   9       13.15       11.39      1.17 o 
  -1  -7   9       45.73       44.82      3.17 o 
   0  -7   9      200.74      184.33      4.62 o 
   1  -7   9      115.91      114.68      2.96 o 
   2  -7   9       27.38       25.55      1.29 o 
   3  -7   9        4.40        4.66      0.76 o 
   4  -7   9        1.00        1.38      0.64 o 
   5  -7   9        0.51        1.46      1.02 o 
  -6  -6   9        8.85        8.50      0.86 o 
  -5  -6   9       37.02       39.28      1.65 o 
  -4  -6   9        5.17        6.81      0.75 o 
  -3  -6   9        0.23        1.20      0.67 o 
  -2  -6   9       13.61       11.61      1.17 o 
  -1  -6   9        0.24        2.13      0.68 o 
   0  -6   9       28.46       19.75      1.36 o 
   1  -6   9        0.02        1.21      0.56 o 
   2  -6   9       49.52       47.34      1.67 o 
   3  -6   9        1.71        1.81      0.60 o 
   4  -6   9        6.71        6.13      1.05 o 
   5  -6   9        0.39       -0.65      0.90 o 
   6  -6   9        1.62        1.63      0.92 o 
  -6  -5   9       30.92       30.64      2.25 o 
  -5  -5   9       65.50       56.86      1.91 o 
  -4  -5   9        5.00        7.32      0.75 o 
  -3  -5   9       26.39       31.15      1.67 o 
  -2  -5   9       26.21       17.79      0.97 o 
  -1  -5   9       60.18       64.06      2.33 o 
   0  -5   9       54.72       53.88      1.64 o 
   1  -5   9       61.49       55.62      1.68 o 
   2  -5   9       23.84       26.25      1.20 o 
   3  -5   9        1.13        1.17      0.56 o 
   4  -5   9        4.02        3.68      0.87 o 
   5  -5   9        0.98        1.54      0.85 o 
   6  -5   9        6.43        7.49      1.16 o 
  -7  -4   9        2.89        3.32      0.70 o 
  -6  -4   9       32.02       33.01      1.47 o 
  -5  -4   9       59.09       51.69      1.76 o 
  -4  -4   9      128.71      133.47      2.86 o 
  -3  -4   9      259.85      254.30      4.90 o 
  -2  -4   9       19.25       12.45      0.84 o 
  -1  -4   9        6.44        9.20      0.60 o 
   0  -4   9        2.08        2.35      0.55 o 
   1  -4   9        0.01        0.61      0.51 o 
   2  -4   9        0.02       -0.03      0.47 o 
   3  -4   9       15.12       12.01      1.14 o 
   4  -4   9       15.78       16.30      1.33 o 
   5  -4   9        3.41        4.91      1.01 o 
   6  -4   9        0.00        1.23      0.84 o 
  -7  -3   9        2.26        3.44      0.83 o 
  -6  -3   9        3.91        3.37      0.62 o 
  -5  -3   9        5.97        6.60      0.70 o 
  -4  -3   9        0.02        0.32      0.44 o 
  -3  -3   9      655.34      610.59     13.49 o 
  -2  -3   9       27.80       29.33      1.20 o 
  -1  -3   9      401.21      389.78      6.43 o 
   0  -3   9      107.33       99.09      4.13 o 
   1  -3   9       33.14       28.62      1.33 o 
   2  -3   9       12.76       13.55      0.85 o 
   3  -3   9        0.07        0.68      1.06 o 
   4  -3   9       20.67       23.04      1.54 o 
   5  -3   9        0.73        0.03      0.70 o 
   6  -3   9        7.15        7.22      1.10 o 
  -8  -2   9       22.77       21.81      1.69 o 
  -7  -2   9        2.25        3.07      0.79 o 
  -6  -2   9       60.22       56.60      3.78 o 
  -5  -2   9       15.20       14.19      0.92 o 
  -4  -2   9       54.00       50.58      1.60 o 
  -3  -2   9      251.08      253.42      4.01 o 
  -2  -2   9       23.53       23.05      0.86 o 
  -1  -2   9      577.47      594.97      6.40 o 
   0  -2   9      804.89      855.34     12.39 o 
   1  -2   9       50.99       53.56      1.92 o 
   2  -2   9        0.07        1.19      0.48 o 
   3  -2   9        0.92        1.75      0.55 o 
   4  -2   9        1.28        1.69      0.67 o 
   5  -2   9        2.51        2.33      0.80 o 
   6  -2   9        1.06        1.73      0.83 o 
  -8  -1   9        3.79        5.02      0.96 o 
  -7  -1   9       31.55       35.62      1.97 o 
  -6  -1   9       88.49       83.51      2.93 o 
  -5  -1   9        0.11        1.13      0.61 o 
  -4  -1   9       88.93       88.61      3.26 o 
  -3  -1   9       24.55       23.61      0.85 o 
  -2  -1   9      826.31      851.48      8.63 o 
  -1  -1   9       58.19       53.96      1.60 o 
   0  -1   9       76.55       72.58      1.53 o 
   1  -1   9      180.66      168.73      2.53 o 
   2  -1   9      108.42      108.49      2.99 o 
   3  -1   9       46.23       40.66      4.80 o 
   4  -1   9        0.88        1.59      0.59 o 
   5  -1   9       25.75       24.50      1.68 o 
   6  -1   9        0.08       -0.98      0.73 o 
  -8   0   9        7.70        7.68      1.11 o 
  -7   0   9       12.55       12.93      1.29 o 
  -6   0   9       52.15       54.52      2.34 o 
  -5   0   9        3.45        4.87      0.84 o 
  -4   0   9      156.17      149.97      2.85 o 
  -3   0   9        0.54        0.34      0.45 o 
  -2   0   9      431.55      433.32      4.95 o 
  -1   0   9      394.33      378.15      9.36 o 
   0   0   9      183.66      173.38      2.56 o 
   1   0   9      153.77      146.91      5.53 o 
   2   0   9        0.80        0.02      0.73 o 
   3   0   9       74.88       69.28      2.01 o 
   4   0   9       25.72       27.28      1.44 o 
   5   0   9       20.73       19.82      1.45 o 
   6   0   9        0.12        1.28      0.85 o 
  -8   1   9        2.26        4.49      1.24 o 
  -7   1   9        1.83        1.88      0.78 o 
  -6   1   9       19.94       19.96      1.47 o 
  -5   1   9        9.79        9.15      1.03 o 
  -4   1   9      130.49      120.11      2.57 o 
  -3   1   9       38.18       34.70      1.29 o 
  -2   1   9      308.18      303.26      4.54 o 
  -1   1   9       15.76       19.00      0.88 o 
   0   1   9        7.38        6.79      0.67 o 
   1   1   9        6.97        7.24      0.73 o 
   2   1   9        1.68        1.89      1.04 o 
   3   1   9       20.69       21.44      1.16 o 
   4   1   9        2.03        1.95      0.63 o 
   5   1   9        8.86        9.97      0.96 o 
   6   1   9        3.28        4.10      0.75 o 
  -8   2   9        0.46        0.49      1.33 o 
  -7   2   9        6.03        6.66      0.99 o 
  -6   2   9       11.90       12.12      1.19 o 
  -5   2   9        2.93        3.52      0.58 o 
  -4   2   9       10.21       12.64      0.87 o 
  -3   2   9      137.32      115.62      2.50 o 
  -2   2   9       51.58       44.86      1.86 o 
  -1   2   9       41.03       42.88      1.38 o 
   0   2   9      124.70      115.29      2.44 o 
   1   2   9      188.03      179.52      4.28 o 
   2   2   9       11.56       13.82      0.96 o 
   3   2   9        4.20        4.59      0.71 o 
   4   2   9        7.18        9.28      0.98 o 
   5   2   9       11.46       11.28      1.23 o 
  -8   3   9        2.56        4.16      0.95 o 
  -7   3   9        8.80        7.10      1.37 o 
  -6   3   9        0.59        1.92      0.71 o 
  -5   3   9        0.50       -0.67      0.58 o 
  -4   3   9        8.85        6.82      0.75 o 
  -3   3   9       77.54       61.06      4.65 o 
  -2   3   9        8.36        6.02      0.65 o 
  -1   3   9        0.72       -0.68      0.78 o 
   0   3   9       95.12       87.45      2.84 o 
   1   3   9       19.84       24.74      3.39 o 
   2   3   9        0.20       -0.22      0.52 o 
   3   3   9       27.55       24.87      1.31 o 
   4   3   9       32.78       34.94      1.63 o 
   5   3   9       13.68       11.89      1.45 o 
  -7   4   9       64.43       66.56      2.73 o 
  -6   4   9       19.20       19.89      1.18 o 
  -5   4   9        9.41        6.66      0.77 o 
  -4   4   9       30.59       31.67      1.37 o 
  -3   4   9        0.14        1.06      0.51 o 
  -2   4   9       63.17       50.78      1.64 o 
  -1   4   9        3.62        3.95      0.91 o 
   0   4   9        0.03       -0.22      1.15 o 
   1   4   9       10.73       11.71      1.20 o 
   2   4   9       33.51       28.49      1.79 o 
   3   4   9        0.12        0.50      0.59 o 
   4   4   9        8.12        7.20      0.88 o 
  -7   5   9       19.34       21.66      1.58 o 
  -6   5   9        5.35        7.90      0.86 o 
  -5   5   9       92.16       85.14      2.39 o 
  -4   5   9       33.43       35.74      1.49 o 
  -3   5   9        0.73        1.06      0.52 o 
  -2   5   9        7.75       10.72      1.17 o 
  -1   5   9        1.35        0.86      1.00 o 
   0   5   9       28.55       29.33      1.79 o 
   1   5   9        3.54        3.96      0.93 o 
   2   5   9        1.54        3.13      0.91 o 
   3   5   9       45.54       49.14      2.47 o 
  -6   6   9        3.70        4.83      0.78 o 
  -5   6   9       39.92       37.38      1.63 o 
  -4   6   9       29.64       26.86      1.62 o 
  -3   6   9       33.14       28.42      1.79 o 
  -2   6   9       62.95       58.89      2.54 o 
  -1   6   9        1.45        1.43      1.35 o 
   0   6   9       32.97       34.28      2.02 o 
   1   6   9       50.74       54.28      2.59 o 
   2   6   9       17.10       19.08      3.00 o 
  -5   7   9        7.08        5.37      0.79 o 
  -4   7   9        0.58        2.17      0.67 o 
  -3   7   9       61.36       58.78      2.63 o 
  -2   7   9       19.03       17.58      1.54 o 
  -1   7   9        5.67        6.04      1.00 o 
   0   7   9       14.50       14.48      2.08 o 
  -2  -9  10        2.93        4.10      0.99 o 
  -1  -9  10      111.35      122.23      4.07 o 
   0  -9  10       31.44       36.21      2.18 o 
   1  -9  10        6.27        3.91      1.00 o 
   2  -9  10        0.12       -0.94      0.74 o 
   3  -9  10        0.00        0.34      0.68 o 
  -3  -8  10       10.33       10.99      1.31 o 
  -2  -8  10       34.08       31.52      2.00 o 
  -1  -8  10        2.43        4.30      1.57 o 
   0  -8  10        2.76        1.80      0.87 o 
   1  -8  10       24.75       26.86      1.80 o 
   2  -8  10       26.48       28.23      2.18 o 
   3  -8  10       35.37       38.23      1.92 o 
   4  -8  10        4.84        6.31      0.84 o 
  -4  -7  10        4.56        4.00      0.95 o 
  -3  -7  10       14.87       14.53      1.38 o 
  -2  -7  10       16.73       17.52      1.43 o 
  -1  -7  10        1.63       -0.48      0.94 o 
   0  -7  10       27.47       25.46      1.69 o 
   1  -7  10        7.77       11.22      1.67 o 
   2  -7  10       30.12       27.97      1.38 o 
   3  -7  10        0.46        1.70      0.66 o 
   4  -7  10        1.70        1.31      0.89 o 
   5  -7  10        2.26        2.20      0.95 o 
  -5  -6  10       15.00       17.24      1.15 o 
  -4  -6  10       80.17       81.05      2.33 o 
  -3  -6  10       15.42       12.39      1.17 o 
  -2  -6  10       15.52       16.45      1.35 o 
  -1  -6  10       10.18       11.54      1.14 o 
   0  -6  10       20.06       16.16      1.32 o 
   1  -6  10       42.81       40.56      1.55 o 
   2  -6  10       34.97       36.97      1.52 o 
   3  -6  10       25.73       26.95      1.69 o 
   4  -6  10        0.21        0.70      0.81 o 
   5  -6  10        1.82        2.08      1.38 o 
  -6  -5  10        5.25        7.03      0.86 o 
  -5  -5  10        5.36        5.18      0.72 o 
  -4  -5  10       68.92       66.06      2.02 o 
  -3  -5  10        1.71        1.36      0.43 o 
  -2  -5  10      107.91       98.25      2.36 o 
  -1  -5  10      106.79       99.18      3.85 o 
   0  -5  10        0.16       -0.40      0.63 o 
   1  -5  10        3.53        6.47      0.72 o 
   2  -5  10        0.07        0.20      0.43 o 
   3  -5  10        0.05        0.60      0.76 o 
   4  -5  10        0.01       -0.96      0.69 o 
   5  -5  10        4.96        6.30      1.12 o 
  -6  -4  10       27.61       28.33      1.43 o 
  -5  -4  10        2.60        4.16      0.64 o 
  -4  -4  10        6.42        5.88      0.70 o 
  -3  -4  10       25.13       24.53      1.17 o 
  -2  -4  10       11.89       10.84      0.81 o 
  -1  -4  10      112.33      105.58      1.98 o 
   0  -4  10       65.00       61.65      4.34 o 
   1  -4  10      184.02      180.36      7.62 o 
   2  -4  10       12.29       12.06      0.88 o 
   3  -4  10        0.09        1.29      0.93 o 
   4  -4  10       18.95       19.16      1.77 o 
   5  -4  10        0.00        0.04      0.77 o 
   6  -4  10        1.90        2.15      0.93 o 
  -7  -3  10       39.34       44.51      3.86 o 
  -6  -3  10       13.94       11.53      1.17 o 
  -5  -3  10        1.17        1.32      0.64 o 
  -4  -3  10       44.83       38.92      1.48 o 
  -3  -3  10        4.90        4.93      0.65 o 
  -2  -3  10      137.84      134.59      2.74 o 
  -1  -3  10      309.00      307.79      3.99 o 
   0  -3  10        3.92        3.17      0.54 o 
   1  -3  10      114.72      117.16      2.95 o 
   2  -3  10      152.05      160.84      3.99 o 
   3  -3  10        7.38       10.35      1.17 o 
   4  -3  10        0.86        0.61      0.86 o 
   5  -3  10        0.02        0.58      0.79 o 
   6  -3  10        0.01        1.28      0.86 o 
  -7  -2  10       39.96       38.23      2.11 o 
  -6  -2  10        0.14        0.25      0.59 o 
  -5  -2  10      152.00      150.02      7.43 o 
  -4  -2  10       42.95       41.43      1.48 o 
  -3  -2  10       17.97       19.19      1.01 o 
  -2  -2  10       71.12       67.63      1.53 o 
  -1  -2  10       48.79       46.21      1.74 o 
   0  -2  10      459.08      473.89      6.37 o 
   1  -2  10       13.47       13.09      0.95 o 
   2  -2  10      211.95      210.31      3.70 o 
   3  -2  10       93.31       88.89      2.95 o 
   4  -2  10       11.99       12.80      1.29 o 
   5  -2  10        5.09        4.96      0.97 o 
   6  -2  10        0.00        0.88      0.84 o 
  -7  -1  10       17.89       19.00      1.56 o 
  -6  -1  10        5.49        7.13      1.01 o 
  -5  -1  10       43.76       46.86      2.14 o 
  -4  -1  10       48.76       48.42      2.08 o 
  -3  -1  10       72.68       72.52      1.88 o 
  -2  -1  10       72.33       69.51      1.54 o 
  -1  -1  10        1.59        1.65      0.44 o 
   0  -1  10      413.03      412.01      4.91 o 
   1  -1  10       76.35       73.23      2.59 o 
   2  -1  10       73.51       67.08      2.42 o 
   3  -1  10       18.49       18.67      2.29 o 
   4  -1  10        3.48        3.37      0.90 o 
   5  -1  10       12.97       11.98      1.27 o 
  -7   0  10       12.02       15.19      2.22 o 
  -6   0  10        2.53        2.82      0.79 o 
  -5   0  10       35.27       29.93      1.70 o 
  -4   0  10        7.11        7.96      0.97 o 
  -3   0  10       76.15       75.06      1.95 o 
  -2   0  10      138.77      128.30      8.82 o 
  -1   0  10       34.03       32.41      1.05 o 
   0   0  10       34.75       37.18      1.37 o 
   1   0  10       23.04       23.93      1.14 o 
   2   0  10       34.68       33.02      1.39 o 
   3   0  10       17.62       17.48      1.10 o 
   4   0  10        4.71        5.20      0.77 o 
   5   0  10        2.82        6.42      1.08 o 
  -7   1  10       77.83       82.90      3.16 o 
  -6   1  10        0.88        0.86      0.68 o 
  -5   1  10        7.86        7.56      0.99 o 
  -4   1  10        6.06        5.04      1.64 o 
  -3   1  10       20.37       16.59      0.97 o 
  -2   1  10        4.35        6.15      1.13 o 
  -1   1  10       13.16       11.01      0.82 o 
   0   1  10        5.96        7.83      1.17 o 
   1   1  10        0.28        0.79      0.55 o 
   2   1  10       71.05       76.16      2.15 o 
   3   1  10       23.83       21.53      1.21 o 
   4   1  10        3.30        4.86      0.76 o 
   5   1  10        1.34        1.69      0.73 o 
  -7   2  10        6.09        8.49      1.30 o 
  -6   2  10        2.52        3.00      0.84 o 
  -5   2  10       41.57       43.37      1.62 o 
  -4   2  10       15.52       12.72      0.90 o 
  -3   2  10        1.48        0.92      0.50 o 
  -2   2  10        5.64        4.65      0.72 o 
  -1   2  10      164.40      143.35      3.72 o 
   0   2  10       13.40       17.86      1.34 o 
   1   2  10        7.80        6.34      0.97 o 
   2   2  10        7.98        9.89      0.99 o 
   3   2  10        2.60        2.94      0.65 o 
   4   2  10        3.10        2.85      0.75 o 
  -7   3  10       12.27       14.87      1.40 o 
  -6   3  10       26.06       26.24      1.69 o 
  -5   3  10      142.42      144.66      3.18 o 
  -4   3  10       18.44       18.58      1.10 o 
  -3   3  10       51.29       45.81      1.61 o 
  -2   3  10        5.16        5.86      0.69 o 
  -1   3  10        0.07        0.72      0.64 o 
   0   3  10       72.79       68.97      2.61 o 
   1   3  10        0.55        0.92      0.71 o 
   2   3  10        0.33        1.55      0.84 o 
   3   3  10        0.59        0.90      0.62 o 
   4   3  10       16.28       16.66      1.21 o 
  -7   4  10        3.00        4.83      1.16 o 
  -6   4  10       18.15       13.42      1.04 o 
  -5   4  10       30.58       31.67      1.45 o 
  -4   4  10        4.09        2.42      0.61 o 
  -3   4  10      155.43      149.98      3.17 o 
  -2   4  10        8.06       13.06      1.23 o 
  -1   4  10        8.33        8.74      1.10 o 
   0   4  10       13.56       16.48      2.37 o 
   1   4  10        2.07        3.44      0.88 o 
   2   4  10       20.13       21.01      3.15 o 
   3   4  10        0.30        2.03      0.88 o 
  -6   5  10       10.96        9.49      0.96 o 
  -5   5  10        0.50        1.43      0.59 o 
  -4   5  10       20.13       19.83      1.19 o 
  -3   5  10       41.57       42.53      2.12 o 
  -2   5  10        8.77        7.33      1.11 o 
  -1   5  10       79.16       72.14      2.83 o 
   0   5  10       26.54       25.29      2.09 o 
   1   5  10        0.62        1.40      0.80 o 
   2   5  10        8.30       10.36      1.63 o 
  -5   6  10       45.03       52.41      2.10 o 
  -4   6  10        1.38        1.57      0.65 o 
  -3   6  10        6.72        4.55      0.99 o 
  -2   6  10        6.95        5.14      1.03 o 
  -1   6  10       61.73       63.62      2.78 o 
   0   6  10        8.58       11.16      1.29 o 
   1   6  10       12.65       13.05      2.11 o 
  -3   7  10       65.69       73.31      3.08 o 
  -2   7  10       29.60       30.08      2.02 o 
  -2  -8  11        0.39        1.36      0.86 o 
  -1  -8  11        6.88        8.20      1.16 o 
   0  -8  11       11.95       11.39      1.28 o 
   1  -8  11        3.13        1.30      1.42 o 
   2  -8  11       16.04       15.67      1.65 o 
  -3  -7  11       20.15       21.95      1.68 o 
  -2  -7  11       64.40       63.45      4.05 o 
  -1  -7  11        1.22        2.06      0.82 o 
   0  -7  11        0.30        0.77      1.16 o 
   1  -7  11        5.15        5.29      0.99 o 
   2  -7  11       14.27       16.67      1.16 o 
   3  -7  11        7.83        8.25      1.16 o 
   4  -7  11        5.99        6.99      1.26 o 
  -4  -6  11        1.41        2.14      0.78 o 
  -3  -6  11       15.09       15.41      1.83 o 
  -2  -6  11       21.72       22.99      1.60 o 
  -1  -6  11       13.93       16.49      1.40 o 
   0  -6  11       31.80       32.60      3.73 o 
   1  -6  11        9.90       10.27      0.92 o 
   2  -6  11        1.04        1.72      0.66 o 
   3  -6  11        2.44        3.97      1.30 o 
   4  -6  11        2.26        3.25      1.00 o 
  -5  -5  11       14.33       15.92      1.12 o 
  -4  -5  11       18.84       21.72      1.20 o 
  -3  -5  11        0.97        0.45      0.46 o 
  -2  -5  11        2.15        2.07      0.73 o 
  -1  -5  11       39.76       33.98      1.82 o 
   0  -5  11       17.58       20.37      3.11 o 
   1  -5  11        0.07        0.90      0.58 o 
   2  -5  11       17.46       18.44      1.43 o 
   3  -5  11       35.69       35.97      2.01 o 
   4  -5  11        0.90        0.95      1.17 o 
  -6  -4  11       77.05       87.18      3.22 o 
  -5  -4  11       55.11       58.52      1.98 o 
  -4  -4  11        0.03        0.85      0.58 o 
  -3  -4  11        5.25        4.21      0.64 o 
  -2  -4  11        5.47        4.06      0.62 o 
  -1  -4  11        9.63        9.34      1.37 o 
   0  -4  11       72.90       73.92      2.03 o 
   1  -4  11      140.56      134.41      3.63 o 
   2  -4  11        7.88        8.34      1.76 o 
   3  -4  11        0.01        1.44      0.87 o 
   4  -4  11       19.00       19.31      1.60 o 
   5  -4  11        3.82        5.05      1.12 o 
  -6  -3  11        0.04        1.11      0.73 o 
  -5  -3  11       75.55       75.48      2.82 o 
  -4  -3  11       32.34       33.94      1.44 o 
  -3  -3  11      160.98      163.35      3.47 o 
  -2  -3  11        4.50        4.93      0.67 o 
  -1  -3  11       37.52       36.49      1.18 o 
   0  -3  11       31.99       29.47      1.26 o 
   1  -3  11       52.34       51.42      2.26 o 
   2  -3  11      126.04      126.03      4.12 o 
   3  -3  11       23.09       23.89      1.65 o 
   4  -3  11      106.56      110.80      3.67 o 
   5  -3  11       14.60       13.92      1.44 o 
  -7  -2  11        0.44        1.28      0.93 o 
  -6  -2  11        0.05        1.66      0.73 o 
  -5  -2  11       17.38       18.72      1.44 o 
  -4  -2  11        0.28        0.72      0.63 o 
  -3  -2  11       68.53       72.90      2.55 o 
  -2  -2  11        1.07        2.02      0.45 o 
  -1  -2  11       60.44       61.78      1.54 o 
   0  -2  11       12.35       12.10      0.88 o 
   1  -2  11        5.90        5.32      0.84 o 
   2  -2  11      146.68      140.91      3.82 o 
   3  -2  11        2.74        3.93      0.92 o 
   4  -2  11        4.08        4.79      1.43 o 
   5  -2  11        1.02        0.74      1.00 o 
  -7  -1  11       15.78       17.18      2.15 o 
  -6  -1  11        0.72        1.83      0.77 o 
  -5  -1  11       24.86       27.98      1.74 o 
  -4  -1  11       10.13        9.05      1.06 o 
  -3  -1  11       81.92       76.87      2.67 o 
  -2  -1  11        4.04        4.27      0.76 o 
  -1  -1  11       83.04       76.06      3.86 o 
   0  -1  11       19.10       23.35      1.15 o 
   1  -1  11       34.34       33.61      1.41 o 
   2  -1  11        6.73        5.03      2.07 o 
   3  -1  11       16.99       16.17      2.27 o 
   4  -1  11       21.12       19.68      1.60 o 
  -7   0  11        0.08        0.25      1.02 o 
  -6   0  11      102.25      115.42      3.73 o 
  -5   0  11       35.14       37.57      2.00 o 
  -4   0  11        6.33        8.65      1.04 o 
  -3   0  11       15.19       15.91      0.98 o 
  -2   0  11        1.45        0.91      0.52 o 
  -1   0  11       33.01       28.87      2.15 o 
   0   0  11       10.67       10.67      1.04 o 
   1   0  11        4.01        2.72      0.66 o 
   2   0  11        1.81        3.87      0.69 o 
   3   0  11        0.00        1.34      0.64 o 
   4   0  11        2.88        4.36      0.76 o 
  -7   1  11        2.31        3.42      0.93 o 
  -6   1  11        3.49        1.24      0.77 o 
  -5   1  11        0.54        0.13      0.59 o 
  -4   1  11       47.03       50.74      1.72 o 
  -3   1  11       32.51       36.64      1.44 o 
  -2   1  11       21.17       18.29      1.33 o 
  -1   1  11        4.04        3.08      0.84 o 
   0   1  11        5.36        5.59      1.95 o 
   1   1  11      121.41      120.94      3.54 o 
   2   1  11       12.89       15.25      1.05 o 
   3   1  11        4.91        5.33      0.78 o 
   4   1  11        1.14        1.21      0.65 o 
  -7   2  11        2.38        2.51      1.54 o 
  -6   2  11       25.52       23.55      3.57 o 
  -5   2  11       14.14       14.81      1.33 o 
  -4   2  11       74.72       75.35      2.71 o 
  -3   2  11       94.08      101.67      2.51 o 
  -2   2  11        8.26        6.52      0.72 o 
  -1   2  11       46.25       39.72      3.96 o 
   0   2  11        0.36        0.17      0.71 o 
   1   2  11        1.88        2.97      0.92 o 
   2   2  11        9.93        9.53      1.20 o 
   3   2  11        1.66        2.61      0.68 o 
  -6   3  11        3.40        3.55      0.87 o 
  -5   3  11       10.48       11.47      1.64 o 
  -4   3  11       13.39       10.44      1.47 o 
  -3   3  11        6.37        7.99      0.82 o 
  -2   3  11       67.03       56.28      2.41 o 
  -1   3  11       65.55       76.18      2.84 o 
   0   3  11        0.91        1.03      0.79 o 
   1   3  11       12.10       12.13      1.31 o 
   2   3  11        7.38        7.97      1.14 o 
   3   3  11        5.89        7.74      1.20 o 
  -6   4  11       23.73       29.02      4.47 o 
  -5   4  11        0.88        0.97      0.56 o 
  -4   4  11        3.38        3.79      0.68 o 
  -3   4  11        9.08        8.28      1.12 o 
  -2   4  11       26.39       27.95      1.81 o 
  -1   4  11       23.88       25.14      2.25 o 
   0   4  11        0.54        1.27      1.10 o 
   1   4  11       28.41       30.04      1.96 o 
   2   4  11        2.84        4.81      1.04 o 
  -5   5  11        9.54        9.65      0.95 o 
  -4   5  11        0.01        1.19      0.63 o 
  -3   5  11       25.26       28.97      1.85 o 
  -2   5  11        1.44       -0.60      1.06 o 
  -1   5  11        0.62       -0.07      0.74 o 
   0   5  11       18.26       16.26      1.63 o 
  -3   6  11        0.07       -0.59      0.78 o 
  -2   6  11        3.17        3.70      1.04 o 
  -2  -7  12        2.43        2.68      0.93 o 
  -1  -7  12       18.71       20.51      1.67 o 
   0  -7  12        0.00        1.57      0.86 o 
   1  -7  12       10.24       10.55      1.25 o 
   2  -7  12        5.44        8.98      0.95 o 
  -3  -6  12        2.07        2.60      1.45 o 
  -2  -6  12       16.05       18.61      1.51 o 
  -1  -6  12        3.91        5.16      1.78 o 
   0  -6  12        0.32        0.94      0.79 o 
   1  -6  12       19.94       19.62      1.54 o 
   2  -6  12        3.58        5.40      1.03 o 
   3  -6  12        1.41        2.56      0.99 o 
  -4  -5  12       94.40      102.21      3.44 o 
  -3  -5  12       19.22       16.07      1.40 o 
  -2  -5  12       16.30       18.39      1.46 o 
  -1  -5  12        2.47        4.22      0.85 o 
   0  -5  12        0.97        2.62      0.80 o 
   1  -5  12        5.34        7.55      0.87 o 
   2  -5  12        9.12        8.80      1.18 o 
   3  -5  12       35.05       36.48      3.08 o 
  -5  -4  12        1.65        1.38      0.71 o 
  -4  -4  12        2.20        3.49      1.30 o 
  -3  -4  12       32.89       33.42      1.45 o 
  -2  -4  12       76.68       76.37      2.72 o 
  -1  -4  12       55.94       59.39      2.36 o 
   0  -4  12        0.18        0.84      0.59 o 
   1  -4  12       19.13       19.77      1.45 o 
   2  -4  12       10.88       10.94      1.25 o 
   3  -4  12       13.68       12.78      1.43 o 
   4  -4  12       16.86       21.01      1.74 o 
  -5  -3  12        0.80        1.63      1.76 o 
  -4  -3  12       23.98       28.79      1.73 o 
  -3  -3  12        0.28        1.60      1.71 o 
  -2  -3  12        1.50        1.38      0.56 o 
  -1  -3  12       37.22       42.22      1.55 o 
   0  -3  12       15.03       12.51      0.95 o 
   1  -3  12        2.57        3.62      1.69 o 
   2  -3  12        0.59        0.40      0.87 o 
   3  -3  12        9.81        7.57      1.20 o 
   4  -3  12       30.83       31.49      2.02 o 
  -6  -2  12       60.40       66.38      3.82 o 
  -5  -2  12       19.61       25.27      1.73 o 
  -4  -2  12        0.15        1.45      0.74 o 
  -3  -2  12        9.92       12.01      1.15 o 
  -2  -2  12       26.22       25.56      1.53 o 
  -1  -2  12       24.22       25.34      1.60 o 
   0  -2  12       10.75        9.49      1.10 o 
   1  -2  12       43.49       45.65      3.02 o 
   2  -2  12        2.42        3.08      0.96 o 
   3  -2  12       16.44       19.27      1.60 o 
   4  -2  12       11.06       10.60      1.35 o 
  -6  -1  12        7.30        7.95      1.14 o 
  -5  -1  12       23.86       26.86      1.78 o 
  -4  -1  12       92.16       99.55      3.28 o 
  -3  -1  12        1.14        1.47      1.37 o 
  -2  -1  12       10.29       12.37      0.92 o 
  -1  -1  12       20.97       21.69      1.46 o 
   0  -1  12        2.80        3.05      0.77 o 
   1  -1  12        9.68       11.93      1.09 o 
   2  -1  12       12.78       14.10      1.39 o 
   3  -1  12        2.63        3.03      0.96 o 
  -6   0  12        0.01        1.56      0.80 o 
  -5   0  12       36.23       36.42      2.06 o 
  -4   0  12        3.32        3.92      0.87 o 
  -3   0  12        8.29        8.40      1.01 o 
  -2   0  12       44.30       47.97      2.10 o 
  -1   0  12        2.03        3.37      0.84 o 
   0   0  12        3.82        3.32      0.82 o 
   1   0  12        1.50        2.29      1.25 o 
   2   0  12        6.23        8.59      0.89 o 
   3   0  12       30.34       33.78      2.22 o 
  -6   1  12        0.92        1.93      0.83 o 
  -5   1  12       18.04       16.33      1.43 o 
  -4   1  12       72.68       84.76      3.02 o 
  -3   1  12        1.35        3.23      0.64 o 
  -2   1  12       29.58       32.05      2.09 o 
  -1   1  12       15.82       19.68      1.47 o 
   0   1  12        0.90        0.37      0.76 o 
   1   1  12       14.84       13.34      1.33 o 
   2   1  12        0.14        0.25      1.33 o 
   3   1  12        4.62        5.69      0.85 o 
  -6   2  12       31.93       34.73      2.09 o 
  -5   2  12        4.40        4.01      0.95 o 
  -4   2  12        0.05        0.70      0.58 o 
  -3   2  12       35.76       34.43      1.50 o 
  -2   2  12       13.23       11.82      1.24 o 
  -1   2  12        3.73        2.00      0.85 o 
   0   2  12       74.27       72.01      3.29 o 
   1   2  12        7.71       12.71      1.98 o 
   2   2  12        0.65        2.75      0.95 o 
  -5   3  12       43.86       50.45      2.44 o 
  -4   3  12       46.65       51.99      1.92 o 
  -3   3  12        3.77        2.13      0.85 o 
  -2   3  12        1.61        3.18      1.24 o 
  -1   3  12       11.70       11.43      1.29 o 
   0   3  12        7.30       10.61      1.30 o 
   1   3  12        4.91        8.03      1.18 o 
  -4   4  12        8.07       11.91      1.32 o 
  -3   4  12        1.62        0.87      0.84 o 
  -2   4  12        0.18        1.51      0.84 o 
  -1   4  12        6.36        6.78      1.18 o 
   0   4  12        2.01        2.45      0.92 o 
  -1  -6  13        1.50        2.93      0.84 o 
   0  -6  13       26.07       31.44      1.96 o 
   1  -6  13        0.43        0.50      1.30 o 
  -3  -5  13       28.05       28.62      1.85 o 
  -2  -5  13        1.20        1.84      0.82 o 
  -1  -5  13        2.83        4.69      0.91 o 
   0  -5  13       20.51       25.08      2.00 o 
   1  -5  13        8.57       12.51      3.07 o 
   2  -5  13        0.01        1.58      0.89 o 
  -4  -4  13       18.11       22.29      1.59 o 
  -3  -4  13       12.01       17.28      2.04 o 
  -2  -4  13       61.75       73.29      2.75 o 
  -1  -4  13        3.17        4.08      0.97 o 
   0  -4  13        0.01       -0.85      1.11 o 
   1  -4  13        3.97        5.71      1.09 o 
   2  -4  13       14.32       13.18      1.62 o 
  -4  -3  13       17.71       22.08      2.43 o 
  -3  -3  13        9.30       11.09      1.38 o 
  -2  -3  13        1.53        2.74      0.80 o 
  -1  -3  13        4.18        5.11      0.89 o 
   0  -3  13       24.06       27.81      2.15 o 
   1  -3  13        0.04        0.15      0.84 o 
   2  -3  13        1.83        4.15      1.08 o 
  -5  -2  13       22.09       24.26      1.71 o 
  -4  -2  13        0.89        1.40      0.80 o 
  -3  -2  13       98.76      118.16      3.61 o 
  -2  -2  13       36.55       47.04      2.22 o 
  -1  -2  13        0.34        1.14      1.63 o 
   0  -2  13        6.13        5.10      0.99 o 
   1  -2  13        9.32       11.50      1.33 o 
   2  -2  13        2.99        4.57      1.08 o 
  -5  -1  13       12.06       11.77      1.30 o 
  -4  -1  13        6.80        5.97      1.02 o 
  -3  -1  13       49.22       63.16      2.60 o 
  -2  -1  13        0.28        1.01      1.02 o 
  -1  -1  13        9.10        9.48      1.13 o 
   0  -1  13        3.42        5.52      0.97 o 
   1  -1  13        0.68        0.17      1.22 o 
   2  -1  13        0.43        1.87      0.90 o 
  -5   0  13       11.61       17.08      1.50 o 
  -4   0  13        0.15        0.75      1.17 o 
  -3   0  13       19.43       21.07      2.74 o 
  -2   0  13       33.57       44.52      3.69 o 
  -1   0  13        4.25        6.93      1.51 o 
   0   0  13        2.65        3.80      0.97 o 
   1   0  13        0.56        1.12      1.03 o 
   2   0  13        0.29        1.32      0.90 o 
  -4   1  13        7.97        9.80      2.05 o 
  -3   1  13        0.59        2.02      1.33 o 
  -2   1  13       16.54       15.59      1.43 o 
  -1   1  13       50.50       55.32      3.32 o 
   0   1  13       14.39       18.70      1.65 o 
   1   1  13        8.91        7.88      1.22 o 
  -4   2  13       29.80       31.74      2.20 o 
  -3   2  13       53.21       66.33      5.52 o 
  -2   2  13       19.39       17.78      1.56 o 
  -1   2  13        5.47        6.30      1.17 o 
   0   2  13        0.51        1.72      0.93 o 
  -3   3  13       16.72       20.22      3.79 o 
  -2   3  13        4.16        2.97      0.97 o 
  -2  -3  14       14.77       17.56      2.04 o 
   0  -3  14        6.67       10.90      1.78 o 
  -2  -2  14       12.09       15.28      1.95 o 
   0  -2  14        2.44        3.65      1.45 o 
  -3  -1  14        9.66       13.68      1.35 o 
  -2  -1  14        0.56        2.97      1.19 o 
  -1  -1  14        5.92        6.55      1.07 o 
   0  -1  14        1.00        1.89      1.37 o 
  -2   0  14        3.51        5.37      1.04 o 
  -1   0  14        0.01        0.43      1.01 o 
                                                 
